# Supplementary material for: (1R,3S,5R,6S)-6-Acet­oxy-8-methyl-3-(p-tolyl­sulfon­yloxy)-8-azoniabicyclo­[3.2.1]octane (2R,3R)-2,3-bis­(benzo­yloxy)-3-carboxy­propanoate
Source: Acta Crystallogr Sect E Struct Rep Online. 2009 Apr 18;65(Pt 5):o1037. doi: 10.1107/S1600536809012732 (PMC2977720; doi:10.1107/S1600536809012732)
Supplement: Supplementary file 1 [file e-65-o1037-sup1.cif]

##############################################################################
###                                                                        ###
###        Electronic paper (Acta Crystallographica Section E)             ###
###                                                                        ###
##############################################################################
#                                                                            #
# This CIF contains the data in a paper accepted for publication in Acta     #
# Crystallographica Section E. It conforms to the requirements of Notes      #
# for Authors for Section E, and has been peer reviewed under the auspices   #
# of the IUCr Commission on Journals.                                        #
#                                                                            #
# Full details of the Crystallographic Information File format               #
# are given in the paper "The Crystallographic Information File (CIF):       #
# a New Standard Archive File for Crystallography" by S. R. Hall, F. H.      #
# Allen and I. D. Brown [Acta Cryst. (1991), A47, 655-685].                  #
#                                                                            #
# The current version of the core CIF dictionary is obtainable from          #
# ftp://ftp.iucr.org/pub/cif_core.dic. The current version number is 2.4.    #
#                                                                            #
# Software is freely available for graphical display of the structure(s) in  #
# this CIF.  For information consult the CIF home page http://www.iucr.org/  #
# cif/home.html                                                              #
#                                                                            #
# This file may be used for bona fide research purposes within the           #
# scientific community so long as proper attribution is given to the journal # 
# article from which it was obtained.                                        #
#                                                                            #
##############################################################################
                                             
data_I
_audit_creation_method     SHELXL-97
_chemical_name_systematic
;
(1<i>R</i>,3<i>S</i>,5<i>R</i>,6<i>S</i>)-6-Acetoxy-8-methyl-3-(<i>p</i>-
tolylsulfonyloxy)-8-azoniabicyclo[3.2.1]octane
(2<i>R</i>,3<i>R</i>)-2,3-bis(benzoyloxy)-3-carboxypropanoate
;
_chemical_name_common     ?
_chemical_formula_moiety     'C17 H24 N O5 S +, C18 H13 O8 -'
_chemical_formula_sum     'C35 H37 N O13 S'
_chemical_formula_weight     711.72
_chemical_melting_point     445
_symmetry_cell_setting     Orthorhombic
_symmetry_space_group_name_H-M     'P 21 21 21'
_symmetry_space_group_name_hall     'P 2ac 2ab'
loop_
    _symmetry_equiv_pos_as_xyz
    'x, y, z'
    '-x+1/2, -y, z+1/2'
    '-x, y+1/2, -z+1/2'
    'x+1/2, -y+1/2, -z'
_cell_length_a     7.4153(5)
_cell_length_b     19.2664(12)
_cell_length_c     24.7388(16)
_cell_angle_alpha     90.00
_cell_angle_beta     90.00
_cell_angle_gamma     90.00
_cell_volume     3534.3(4)
_cell_formula_units_Z     4
_cell_measurement_reflns_used     3212
_cell_measurement_theta_min     4.538
_cell_measurement_theta_max     39.585
_cell_measurement_temperature     293(2)
_exptl_crystal_description     prismatic
_exptl_crystal_colour     colorless
_exptl_crystal_size_max     0.309
_exptl_crystal_size_mid     0.156
_exptl_crystal_size_min     0.081
_exptl_crystal_density_diffrn     1.338
_exptl_crystal_density_meas     ?
_exptl_crystal_density_method     'not measured'
_exptl_crystal_F_000     1496
_exptl_absorpt_coefficient_mu     0.158
_exptl_absorpt_correction_type     'multi-scan'
_exptl_absorpt_process_details     '(<i>SADABS</i>; Sheldrick, 2002)'
_exptl_absorpt_correction_T_min     0.8625
_exptl_absorpt_correction_T_max     1.0000
_exptl_special_details
;
;
_diffrn_ambient_temperature     293(2)
_diffrn_radiation_type     MoK\a
_diffrn_radiation_wavelength     0.71073
_diffrn_radiation_source     'fine-focus sealed tube'
_diffrn_radiation_monochromator     graphite
_diffrn_measurement_device_type     'Bruker SMART CCD area-detector'
_diffrn_measurement_method     '\f and \w'
_diffrn_detector_area_resol_mean     ?
_diffrn_reflns_number     18779
_diffrn_reflns_av_R_equivalents     0.0813
_diffrn_reflns_av_sigmaI/netI     0.0846
_diffrn_reflns_theta_min     1.65
_diffrn_reflns_theta_max     25.50
_diffrn_reflns_theta_full     25.50
_diffrn_measured_fraction_theta_max     0.999
_diffrn_measured_fraction_theta_full     0.999
_diffrn_reflns_limit_h_min     -8
_diffrn_reflns_limit_h_max     8
_diffrn_reflns_limit_k_min     -23
_diffrn_reflns_limit_k_max     22
_diffrn_reflns_limit_l_min     -29
_diffrn_reflns_limit_l_max     25
_diffrn_standards_number     0
_diffrn_standards_interval_count     .
_diffrn_standards_interval_time     .
_diffrn_standards_decay_%     ?
_refine_special_details
;
Refinement of <i>F</i>^2^ against ALL reflections. The weighted <i>R</i>-factor
<i>wR</i> and goodness of fit <i>S</i> are based on <i>F</i>^2^, conventional
<i>R</i>-factors <i>R</i> are based on <i>F</i>, with <i>F</i> set to zero for
negative <i>F</i>^2^. The threshold expression of <i>F</i>^2^ >
\s(<i>F</i>^2^) is used only for calculating <i>R</i>-factors(gt) <i>etc</i>.
and is not relevant to the choice of reflections for refinement.
<i>R</i>-factors based on <i>F</i>^2^ are statistically about twice as large
as those based on <i>F</i>, and <i>R</i>- factors based on ALL data will be
even larger.
;
_reflns_number_total     6550
_reflns_number_gt     5135
_reflns_threshold_expression     I>2\s(I)
_refine_ls_structure_factor_coef     Fsqd
_refine_ls_matrix_type     full
_refine_ls_R_factor_all     0.0859
_refine_ls_R_factor_gt     0.0625
_refine_ls_wR_factor_gt     0.1159
_refine_ls_wR_factor_ref     0.1249
_refine_ls_goodness_of_fit_ref     1.063
_refine_ls_restrained_S_all     1.063
_refine_ls_number_reflns     6550
_refine_ls_number_parameters     459
_refine_ls_number_restraints     1
_refine_ls_hydrogen_treatment     mixed
_refine_ls_weighting_scheme     calc
_refine_ls_weighting_details
                 'calc w=1/[\s^2^(Fo^2^)+(0.0406P)^2^] where P=(Fo^2^+2Fc^2^)/3'
_atom_sites_solution_hydrogens     geom
_atom_sites_solution_primary     direct
_atom_sites_solution_secondary     difmap
_refine_ls_shift/su_max     0.002
_refine_ls_shift/su_mean     0.000
_refine_diff_density_max     0.192
_refine_diff_density_min     -0.169
_refine_ls_extinction_method     none
_refine_ls_extinction_coef     ?
_refine_ls_abs_structure_details     'Flack (1983), 3094 Friedel pairs'
_refine_ls_abs_structure_Flack     0.03(12)
loop_
    _atom_type_symbol
    _atom_type_description
    _atom_type_scat_dispersion_real
    _atom_type_scat_dispersion_imag
    _atom_type_scat_source
    'C' 'C' 0.0033 0.0016
                         'International Tables Vol C Tables 4.2.6.8 and 6.1.1.4'
    'H' 'H' 0.0000 0.0000
                         'International Tables Vol C Tables 4.2.6.8 and 6.1.1.4'
    'N' 'N' 0.0061 0.0033
                         'International Tables Vol C Tables 4.2.6.8 and 6.1.1.4'
    'O' 'O' 0.0106 0.0060
                         'International Tables Vol C Tables 4.2.6.8 and 6.1.1.4'
    'S' 'S' 0.1246 0.1234
                         'International Tables Vol C Tables 4.2.6.8 and 6.1.1.4'
_computing_data_collection     'SMART (Bruker, 2001)'
_computing_cell_refinement     'SAINT (Bruker, 2001)'
_computing_data_reduction     'SHELXTL (Sheldrick, 2080)'
_computing_structure_solution     'SHELXS97 (Sheldrick, 2008)'
_computing_structure_refinement     'SHELXL97 (Sheldrick, 2008)'
_computing_molecular_graphics     'SHELXTL (Sheldrick, 2008)'
_computing_publication_material     'SHELXTL (Sheldrick, 2008)'
loop_
    _atom_site_type_symbol
    _atom_site_label
    _atom_site_fract_x
    _atom_site_fract_y
    _atom_site_fract_z
    _atom_site_U_iso_or_equiv
    _atom_site_adp_type
    _atom_site_calc_flag
    _atom_site_refinement_flags
    _atom_site_occupancy
    _atom_site_disorder_assembly
    _atom_site_disorder_group
    S S1 0.43913(19) 0.80222(5) 0.07318(5) 0.0665(4) Uani d . 1 . .
    O O1 0.8630(3) 0.65740(12) 0.25014(9) 0.0447(6) Uani d . 1 . .
    O O2 0.9488(3) 0.64372(13) 0.33606(9) 0.0503(7) Uani d . 1 . .
    O O3 0.3089(4) 0.53125(14) 0.33986(11) 0.0635(8) Uani d . 1 . .
    O O4 0.2542(3) 0.63195(15) 0.29838(11) 0.0607(8) Uani d . 1 . .
    H H4 0.1541 0.6282 0.3121 0.091 Uiso calc R 1 . .
    O O5 0.6110(3) 0.64586(10) 0.37312(8) 0.0344(5) Uani d . 1 . .
    O O6 0.6373(5) 0.76048(13) 0.37990(11) 0.0713(9) Uani d . 1 . .
    O O7 0.6535(3) 0.52908(11) 0.29852(8) 0.0381(6) Uani d . 1 . .
    O O8 0.4990(4) 0.47399(14) 0.23402(11) 0.0665(8) Uani d . 1 . .
    O O9 0.3342(3) 0.51778(11) 0.09819(9) 0.0437(6) Uani d . 1 . .
    O O10 0.6199(4) 0.54125(18) 0.11767(14) 0.0864(10) Uani d . 1 . .
    O O11 0.3041(4) 0.74042(11) 0.08365(9) 0.0567(8) Uani d . 1 . .
    O O12 0.5495(5) 0.81346(16) 0.12012(13) 0.0827(10) Uani d . 1 . .
    O O13 0.5200(6) 0.78393(14) 0.02309(13) 0.1013(14) Uani d . 1 . .
    N N1 0.0691(4) 0.60385(15) 0.17050(12) 0.0403(7) Uani d D 1 . .
    C C1 0.5418(4) 0.58904(15) 0.28989(13) 0.0312(7) Uani d . 1 . .
    H H1 0.5325 0.5974 0.2509 0.037 Uiso calc R 1 . .
    C C2 0.6353(4) 0.65030(16) 0.31564(11) 0.0308(7) Uani d . 1 . .
    H H2 0.5784 0.6931 0.3026 0.037 Uiso calc R 1 . .
    C C3 0.8340(4) 0.65123(16) 0.29961(14) 0.0337(8) Uani d . 1 . .
    C C4 0.3536(5) 0.57930(19) 0.31248(13) 0.0382(8) Uani d . 1 . .
    C C5 0.6121(5) 0.70611(18) 0.40081(14) 0.0425(9) Uani d . 1 . .
    C C6 0.5822(5) 0.69397(18) 0.45963(14) 0.0431(9) Uani d . 1 . .
    C C7 0.5218(6) 0.6320(2) 0.48022(15) 0.0561(11) Uani d . 1 . .
    H H7 0.5015 0.5949 0.4570 0.067 Uiso calc R 1 . .
    C C8 0.4907(7) 0.6240(2) 0.53502(18) 0.0750(14) Uani d . 1 . .
    H H8 0.4476 0.5821 0.5485 0.090 Uiso calc R 1 . .
    C C9 0.5241(7) 0.6785(3) 0.56931(18) 0.0791(15) Uani d . 1 . .
    H H9 0.5055 0.6732 0.6063 0.095 Uiso calc R 1 . .
    C C10 0.5841(7) 0.7403(3) 0.54952(18) 0.0780(15) Uani d . 1 . .
    H H10 0.6052 0.7771 0.5730 0.094 Uiso calc R 1 . .
    C C11 0.6139(6) 0.7486(2) 0.49489(17) 0.0663(12) Uani d . 1 . .
    H H11 0.6553 0.7909 0.4817 0.080 Uiso calc R 1 . .
    C C12 0.6235(5) 0.47548(18) 0.26441(14) 0.0431(9) Uani d . 1 . .
    C C13 0.7706(6) 0.42341(17) 0.26702(14) 0.0464(10) Uani d . 1 . .
    C C14 0.7538(7) 0.36354(19) 0.23575(15) 0.0697(14) Uani d . 1 . .
    H H14 0.6463 0.3543 0.2178 0.084 Uiso calc R 1 . .
    C C15 0.8981(10) 0.3175(2) 0.2315(2) 0.0876(19) Uani d . 1 . .
    H H15 0.8885 0.2781 0.2100 0.105 Uiso calc R 1 . .
    C C16 1.0522(10) 0.3306(3) 0.2589(2) 0.093(2) Uani d . 1 . .
    H H16 1.1479 0.2996 0.2560 0.111 Uiso calc R 1 . .
    C C17 1.0715(7) 0.3883(2) 0.2910(2) 0.0732(14) Uani d . 1 . .
    H H17 1.1785 0.3962 0.3096 0.088 Uiso calc R 1 . .
    C C18 0.9293(6) 0.43443(18) 0.29510(16) 0.0529(11) Uani d . 1 . .
    H H18 0.9405 0.4734 0.3170 0.064 Uiso calc R 1 . .
    C C19 0.2672(5) 0.61242(17) 0.16238(12) 0.0380(8) Uani d . 1 . .
    H H19 0.3349 0.5816 0.1865 0.046 Uiso calc R 1 . .
    C C20 0.3139(5) 0.68767(17) 0.17330(13) 0.0448(9) Uani d . 1 . .
    H H20A 0.4423 0.6944 0.1680 0.054 Uiso calc R 1 . .
    H H20B 0.2865 0.6984 0.2107 0.054 Uiso calc R 1 . .
    C C21 0.2105(6) 0.73772(18) 0.13658(14) 0.0509(11) Uani d . 1 . .
    H H21 0.2102 0.7841 0.1529 0.061 Uiso calc R 1 . .
    C C22 0.0196(6) 0.71503(18) 0.12643(15) 0.0533(10) Uani d . 1 . .
    H H22A -0.0239 0.7379 0.0940 0.064 Uiso calc R 1 . .
    H H22B -0.0548 0.7305 0.1563 0.064 Uiso calc R 1 . .
    C C23 -0.0048(5) 0.63679(18) 0.11971(14) 0.0450(9) Uani d . 1 . .
    H H23 -0.1322 0.6249 0.1146 0.054 Uiso calc R 1 . .
    C C24 0.1113(5) 0.60421(18) 0.07602(13) 0.0459(10) Uani d . 1 . .
    H H24A 0.1233 0.6353 0.0454 0.055 Uiso calc R 1 . .
    H H24B 0.0591 0.5608 0.0637 0.055 Uiso calc R 1 . .
    C C25 0.2953(5) 0.59160(16) 0.10286(13) 0.0365(8) Uani d . 1 . .
    H H25 0.3898 0.6197 0.0859 0.044 Uiso calc R 1 . .
    C C26 0.5068(6) 0.4997(2) 0.10702(16) 0.0547(11) Uani d . 1 . .
    C C27 0.5346(8) 0.4234(2) 0.10171(19) 0.0869(16) Uani d . 1 . .
    H H27A 0.6415 0.4101 0.1210 0.130 Uiso calc R 1 . .
    H H27B 0.5478 0.4116 0.0642 0.130 Uiso calc R 1 . .
    H H27C 0.4325 0.3993 0.1165 0.130 Uiso calc R 1 . .
    C C28 0.0126(6) 0.53036(19) 0.17885(16) 0.0608(11) Uani d . 1 . .
    H H28A 0.0494 0.5030 0.1484 0.091 Uiso calc R 1 . .
    H H28B -0.1162 0.5282 0.1825 0.091 Uiso calc R 1 . .
    H H28C 0.0682 0.5126 0.2110 0.091 Uiso calc R 1 . .
    C C29 0.2935(7) 0.87247(18) 0.06412(14) 0.0555(11) Uani d . 1 . .
    C C30 0.3384(7) 0.93614(18) 0.08560(15) 0.0591(12) Uani d . 1 . .
    H H30 0.4453 0.9419 0.1047 0.071 Uiso calc R 1 . .
    C C31 0.2217(8) 0.9912(2) 0.07822(17) 0.0699(14) Uani d . 1 . .
    H H31 0.2523 1.0342 0.0925 0.084 Uiso calc R 1 . .
    C C32 0.0617(8) 0.9846(2) 0.05054(16) 0.0696(14) Uani d . 1 . .
    C C33 0.0230(9) 0.9193(2) 0.03008(17) 0.0857(17) Uani d . 1 . .
    H H33 -0.0847 0.9128 0.0115 0.103 Uiso calc R 1 . .
    C C34 0.1363(8) 0.8643(2) 0.03609(16) 0.0794(17) Uani d . 1 . .
    H H34 0.1069 0.8214 0.0212 0.095 Uiso calc R 1 . .
    C C35 -0.0664(10) 1.0455(3) 0.04588(19) 0.111(2) Uani d . 1 . .
    H H35A -0.1094 1.0580 0.0812 0.167 Uiso calc R 1 . .
    H H35B -0.1667 1.0329 0.0234 0.167 Uiso calc R 1 . .
    H H35C -0.0043 1.0843 0.0301 0.167 Uiso calc R 1 . .
    H H1A 0.032(5) 0.6269(16) 0.1981(11) 0.054(12) Uiso d D 1 . .
loop_
    _atom_site_aniso_label
    _atom_site_aniso_U_11
    _atom_site_aniso_U_22
    _atom_site_aniso_U_33
    _atom_site_aniso_U_12
    _atom_site_aniso_U_13
    _atom_site_aniso_U_23
    S1 0.0980(10) 0.0401(5) 0.0614(7) -0.0053(6) 0.0372(7) 0.0059(5)
    O1 0.0397(14) 0.0591(15) 0.0352(13) -0.0003(13) 0.0084(11) 0.0051(11)
    O2 0.0320(14) 0.0785(18) 0.0404(14) 0.0036(14) 0.0004(12) -0.0020(13)
    O3 0.0570(19) 0.0574(17) 0.076(2) -0.0078(15) 0.0169(15) 0.0155(15)
    O4 0.0278(14) 0.087(2) 0.0668(18) 0.0102(15) 0.0113(13) 0.0265(16)
    O5 0.0368(13) 0.0345(12) 0.0318(12) 0.0018(11) 0.0078(10) -0.0011(10)
    O6 0.121(3) 0.0339(14) 0.0589(18) -0.0120(16) 0.0077(18) -0.0011(13)
    O7 0.0399(14) 0.0359(12) 0.0385(13) 0.0052(11) -0.0030(11) -0.0047(10)
    O8 0.075(2) 0.0667(18) 0.0578(18) -0.0039(17) -0.0186(16) -0.0172(15)
    O9 0.0515(17) 0.0386(13) 0.0409(14) 0.0016(12) -0.0038(12) -0.0042(11)
    O10 0.053(2) 0.086(2) 0.120(3) -0.0026(19) -0.015(2) 0.012(2)
    O11 0.095(2) 0.0355(13) 0.0397(15) -0.0029(14) 0.0216(14) -0.0002(11)
    O12 0.077(2) 0.077(2) 0.093(2) -0.0141(19) -0.003(2) 0.0102(18)
    O13 0.159(4) 0.0518(18) 0.093(2) 0.002(2) 0.081(2) 0.0111(16)
    N1 0.0452(19) 0.0415(17) 0.0341(17) -0.0024(14) 0.0082(14) 0.0053(14)
    C1 0.0264(18) 0.0359(16) 0.0314(17) 0.0040(15) -0.0011(14) 0.0034(14)
    C2 0.0279(18) 0.0348(17) 0.0299(17) 0.0031(15) 0.0025(14) 0.0021(14)
    C3 0.0327(19) 0.0298(16) 0.038(2) 0.0031(15) 0.0062(16) 0.0033(15)
    C4 0.034(2) 0.048(2) 0.0325(19) -0.0028(18) 0.0006(16) 0.0029(16)
    C5 0.039(2) 0.041(2) 0.047(2) -0.0050(18) 0.0061(17) -0.0086(18)
    C6 0.037(2) 0.047(2) 0.045(2) -0.0001(18) 0.0039(17) -0.0130(18)
    C7 0.067(3) 0.058(2) 0.044(2) 0.007(2) 0.007(2) -0.0068(19)
    C8 0.093(4) 0.078(3) 0.054(3) 0.010(3) 0.015(3) 0.007(2)
    C9 0.084(4) 0.115(4) 0.038(3) 0.016(3) 0.002(2) 0.001(3)
    C10 0.074(4) 0.106(4) 0.054(3) 0.001(3) 0.002(3) -0.037(3)
    C11 0.073(3) 0.075(3) 0.050(3) -0.013(3) 0.007(2) -0.020(2)
    C12 0.053(2) 0.045(2) 0.031(2) -0.0080(19) 0.0071(18) -0.0013(17)
    C13 0.074(3) 0.0310(18) 0.035(2) 0.0024(19) 0.018(2) 0.0075(16)
    C14 0.123(4) 0.046(2) 0.040(2) 0.006(3) 0.020(2) 0.0053(19)
    C15 0.158(6) 0.039(2) 0.066(3) 0.033(3) 0.036(4) 0.004(2)
    C16 0.132(6) 0.057(3) 0.090(4) 0.038(4) 0.054(4) 0.026(3)
    C17 0.075(3) 0.055(3) 0.089(3) 0.023(2) 0.025(3) 0.026(2)
    C18 0.063(3) 0.039(2) 0.057(2) 0.004(2) 0.020(2) 0.0065(18)
    C19 0.048(2) 0.0395(18) 0.0269(18) -0.0054(17) -0.0006(16) 0.0074(15)
    C20 0.061(3) 0.043(2) 0.0304(19) -0.0098(19) -0.0002(17) -0.0058(16)
    C21 0.075(3) 0.0370(19) 0.041(2) -0.002(2) 0.026(2) 0.0010(16)
    C22 0.066(3) 0.050(2) 0.043(2) 0.013(2) 0.006(2) 0.0064(18)
    C23 0.037(2) 0.053(2) 0.045(2) 0.0005(18) -0.0034(17) 0.0060(18)
    C24 0.063(3) 0.0428(19) 0.0320(19) 0.0073(19) -0.0083(18) 0.0002(16)
    C25 0.048(2) 0.0293(17) 0.0320(19) -0.0012(17) 0.0033(16) 0.0030(14)
    C26 0.053(3) 0.062(3) 0.049(2) 0.003(2) -0.002(2) -0.003(2)
    C27 0.114(5) 0.066(3) 0.081(3) 0.034(3) -0.019(3) -0.010(3)
    C28 0.060(3) 0.056(2) 0.066(3) -0.013(2) 0.013(2) 0.020(2)
    C29 0.099(4) 0.039(2) 0.028(2) -0.012(2) 0.013(2) -0.0027(16)
    C30 0.094(4) 0.037(2) 0.047(2) -0.015(2) 0.013(2) -0.0071(17)
    C31 0.127(5) 0.037(2) 0.045(3) -0.012(3) 0.017(3) -0.0121(19)
    C32 0.123(5) 0.052(3) 0.034(2) 0.006(3) 0.000(3) 0.0035(19)
    C33 0.141(5) 0.068(3) 0.048(3) -0.005(3) -0.037(3) 0.004(2)
    C34 0.157(5) 0.035(2) 0.047(3) -0.011(3) -0.026(3) 0.0005(19)
    C35 0.183(7) 0.086(4) 0.064(3) 0.055(4) 0.009(4) 0.004(3)
_geom_special_details
;
All e.s.d.'s (except the e.s.d. in the dihedral angle between two l.s. planes)
are estimated using the full covariance matrix. The cell e.s.d.'s are taken
into account individually in the estimation of e.s.d.'s in distances, angles
and torsion angles; correlations between e.s.d.'s in cell parameters are only
used when they are defined by crystal symmetry. An approximate (isotropic)
treatment of cell e.s.d.'s is used for estimating e.s.d.'s involving l.s.
planes.
;
loop_
    _geom_bond_atom_site_label_1
    _geom_bond_atom_site_label_2
    _geom_bond_site_symmetry_2
    _geom_bond_distance
    _geom_bond_publ_flag
    S1 O13 . 1.421(3) ?
    S1 O12 . 1.437(3) ?
    S1 O11 . 1.577(3) ?
    S1 C29 . 1.746(4) ?
    O1 C3 . 1.248(4) ?
    O2 C3 . 1.249(4) ?
    O3 C4 . 1.194(4) ?
    O4 C4 . 1.301(4) ?
    O4 H4 . 0.8200 ?
    O5 C5 . 1.348(4) ?
    O5 C2 . 1.436(3) ?
    O6 C5 . 1.183(4) ?
    O7 C12 . 1.352(4) ?
    O7 C1 . 1.437(3) ?
    O8 C12 . 1.191(4) ?
    O9 C26 . 1.344(5) ?
    O9 C25 . 1.456(4) ?
    O10 C26 . 1.189(5) ?
    O11 C21 . 1.483(4) ?
    N1 C28 . 1.491(4) ?
    N1 C19 . 1.492(5) ?
    N1 C23 . 1.511(4) ?
    N1 H1A . 0.860(18) ?
    C1 C2 . 1.510(4) ?
    C1 C4 . 1.515(5) ?
    C1 H1 . 0.9800 ?
    C2 C3 . 1.525(4) ?
    C2 H2 . 0.9800 ?
    C5 C6 . 1.491(5) ?
    C6 C7 . 1.373(5) ?
    C6 C11 . 1.387(5) ?
    C7 C8 . 1.384(5) ?
    C7 H7 . 0.9300 ?
    C8 C9 . 1.373(6) ?
    C8 H8 . 0.9300 ?
    C9 C10 . 1.362(6) ?
    C9 H9 . 0.9300 ?
    C10 C11 . 1.379(6) ?
    C10 H10 . 0.9300 ?
    C11 H11 . 0.9300 ?
    C12 C13 . 1.484(5) ?
    C13 C18 . 1.383(5) ?
    C13 C14 . 1.394(5) ?
    C14 C15 . 1.393(7) ?
    C14 H14 . 0.9300 ?
    C15 C16 . 1.353(7) ?
    C15 H15 . 0.9300 ?
    C16 C17 . 1.372(7) ?
    C16 H16 . 0.9300 ?
    C17 C18 . 1.383(5) ?
    C17 H17 . 0.9300 ?
    C18 H18 . 0.9300 ?
    C19 C20 . 1.515(5) ?
    C19 C25 . 1.540(4) ?
    C19 H19 . 0.9800 ?
    C20 C21 . 1.530(5) ?
    C20 H20A . 0.9700 ?
    C20 H20B . 0.9700 ?
    C21 C22 . 1.503(6) ?
    C21 H21 . 0.9800 ?
    C22 C23 . 1.527(5) ?
    C22 H22A . 0.9700 ?
    C22 H22B . 0.9700 ?
    C23 C24 . 1.518(5) ?
    C23 H23 . 0.9800 ?
    C24 C25 . 1.537(5) ?
    C24 H24A . 0.9700 ?
    C24 H24B . 0.9700 ?
    C25 H25 . 0.9800 ?
    C26 C27 . 1.490(5) ?
    C27 H27A . 0.9600 ?
    C27 H27B . 0.9600 ?
    C27 H27C . 0.9600 ?
    C28 H28A . 0.9600 ?
    C28 H28B . 0.9600 ?
    C28 H28C . 0.9600 ?
    C29 C34 . 1.365(6) ?
    C29 C30 . 1.378(5) ?
    C30 C31 . 1.381(6) ?
    C30 H30 . 0.9300 ?
    C31 C32 . 1.375(7) ?
    C31 H31 . 0.9300 ?
    C32 C33 . 1.386(6) ?
    C32 C35 . 1.515(7) ?
    C33 C34 . 1.360(7) ?
    C33 H33 . 0.9300 ?
    C34 H34 . 0.9300 ?
    C35 H35A . 0.9600 ?
    C35 H35B . 0.9600 ?
    C35 H35C . 0.9600 ?
loop_
    _geom_angle_atom_site_label_1
    _geom_angle_atom_site_label_2
    _geom_angle_atom_site_label_3
    _geom_angle_site_symmetry_1
    _geom_angle_site_symmetry_3
    _geom_angle
    _geom_angle_publ_flag
    O13 S1 O12 . . 120.1(2) ?
    O13 S1 O11 . . 102.92(17) ?
    O12 S1 O11 . . 110.05(17) ?
    O13 S1 C29 . . 109.95(19) ?
    O12 S1 C29 . . 109.84(19) ?
    O11 S1 C29 . . 102.33(19) ?
    C4 O4 H4 . . 109.5 ?
    C5 O5 C2 . . 116.8(2) ?
    C12 O7 C1 . . 115.2(3) ?
    C26 O9 C25 . . 115.4(3) ?
    C21 O11 S1 . . 117.9(2) ?
    C28 N1 C19 . . 113.6(3) ?
    C28 N1 C23 . . 114.4(3) ?
    C19 N1 C23 . . 101.5(3) ?
    C28 N1 H1A . . 107(2) ?
    C19 N1 H1A . . 111(3) ?
    C23 N1 H1A . . 109(2) ?
    O7 C1 C2 . . 107.5(2) ?
    O7 C1 C4 . . 112.1(3) ?
    C2 C1 C4 . . 111.4(3) ?
    O7 C1 H1 . . 108.6 ?
    C2 C1 H1 . . 108.6 ?
    C4 C1 H1 . . 108.6 ?
    O5 C2 C1 . . 108.3(2) ?
    O5 C2 C3 . . 112.3(3) ?
    C1 C2 C3 . . 110.1(3) ?
    O5 C2 H2 . . 108.7 ?
    C1 C2 H2 . . 108.7 ?
    C3 C2 H2 . . 108.7 ?
    O1 C3 O2 . . 127.0(3) ?
    O1 C3 C2 . . 115.0(3) ?
    O2 C3 C2 . . 118.0(3) ?
    O3 C4 O4 . . 126.8(3) ?
    O3 C4 C1 . . 124.1(3) ?
    O4 C4 C1 . . 109.0(3) ?
    O6 C5 O5 . . 122.8(3) ?
    O6 C5 C6 . . 126.1(3) ?
    O5 C5 C6 . . 111.1(3) ?
    C7 C6 C11 . . 118.8(4) ?
    C7 C6 C5 . . 123.2(3) ?
    C11 C6 C5 . . 118.0(4) ?
    C6 C7 C8 . . 121.0(4) ?
    C6 C7 H7 . . 119.5 ?
    C8 C7 H7 . . 119.5 ?
    C9 C8 C7 . . 119.3(4) ?
    C9 C8 H8 . . 120.3 ?
    C7 C8 H8 . . 120.3 ?
    C10 C9 C8 . . 120.4(4) ?
    C10 C9 H9 . . 119.8 ?
    C8 C9 H9 . . 119.8 ?
    C9 C10 C11 . . 120.4(4) ?
    C9 C10 H10 . . 119.8 ?
    C11 C10 H10 . . 119.8 ?
    C10 C11 C6 . . 120.1(4) ?
    C10 C11 H11 . . 119.9 ?
    C6 C11 H11 . . 119.9 ?
    O8 C12 O7 . . 122.7(4) ?
    O8 C12 C13 . . 125.5(3) ?
    O7 C12 C13 . . 111.6(3) ?
    C18 C13 C14 . . 118.8(4) ?
    C18 C13 C12 . . 122.9(3) ?
    C14 C13 C12 . . 118.0(4) ?
    C15 C14 C13 . . 120.0(5) ?
    C15 C14 H14 . . 120.0 ?
    C13 C14 H14 . . 120.0 ?
    C16 C15 C14 . . 119.5(5) ?
    C16 C15 H15 . . 120.3 ?
    C14 C15 H15 . . 120.3 ?
    C15 C16 C17 . . 121.9(5) ?
    C15 C16 H16 . . 119.0 ?
    C17 C16 H16 . . 119.0 ?
    C16 C17 C18 . . 118.9(5) ?
    C16 C17 H17 . . 120.5 ?
    C18 C17 H17 . . 120.5 ?
    C13 C18 C17 . . 120.9(4) ?
    C13 C18 H18 . . 119.6 ?
    C17 C18 H18 . . 119.6 ?
    N1 C19 C20 . . 107.9(3) ?
    N1 C19 C25 . . 103.5(3) ?
    C20 C19 C25 . . 112.9(3) ?
    N1 C19 H19 . . 110.8 ?
    C20 C19 H19 . . 110.8 ?
    C25 C19 H19 . . 110.8 ?
    C19 C20 C21 . . 112.5(3) ?
    C19 C20 H20A . . 109.1 ?
    C21 C20 H20A . . 109.1 ?
    C19 C20 H20B . . 109.1 ?
    C21 C20 H20B . . 109.1 ?
    H20A C20 H20B . . 107.8 ?
    O11 C21 C22 . . 107.7(3) ?
    O11 C21 C20 . . 108.2(3) ?
    C22 C21 C20 . . 112.8(3) ?
    O11 C21 H21 . . 109.4 ?
    C22 C21 H21 . . 109.4 ?
    C20 C21 H21 . . 109.4 ?
    C21 C22 C23 . . 114.6(3) ?
    C21 C22 H22A . . 108.6 ?
    C23 C22 H22A . . 108.6 ?
    C21 C22 H22B . . 108.6 ?
    C23 C22 H22B . . 108.6 ?
    H22A C22 H22B . . 107.6 ?
    N1 C23 C24 . . 102.3(3) ?
    N1 C23 C22 . . 106.3(3) ?
    C24 C23 C22 . . 114.7(3) ?
    N1 C23 H23 . . 111.0 ?
    C24 C23 H23 . . 111.0 ?
    C22 C23 H23 . . 111.0 ?
    C23 C24 C25 . . 105.2(3) ?
    C23 C24 H24A . . 110.7 ?
    C25 C24 H24A . . 110.7 ?
    C23 C24 H24B . . 110.7 ?
    C25 C24 H24B . . 110.7 ?
    H24A C24 H24B . . 108.8 ?
    O9 C25 C24 . . 107.2(3) ?
    O9 C25 C19 . . 110.9(2) ?
    C24 C25 C19 . . 104.6(3) ?
    O9 C25 H25 . . 111.3 ?
    C24 C25 H25 . . 111.3 ?
    C19 C25 H25 . . 111.3 ?
    O10 C26 O9 . . 122.2(4) ?
    O10 C26 C27 . . 125.9(4) ?
    O9 C26 C27 . . 111.9(4) ?
    C26 C27 H27A . . 109.5 ?
    C26 C27 H27B . . 109.5 ?
    H27A C27 H27B . . 109.5 ?
    C26 C27 H27C . . 109.5 ?
    H27A C27 H27C . . 109.5 ?
    H27B C27 H27C . . 109.5 ?
    N1 C28 H28A . . 109.5 ?
    N1 C28 H28B . . 109.5 ?
    H28A C28 H28B . . 109.5 ?
    N1 C28 H28C . . 109.5 ?
    H28A C28 H28C . . 109.5 ?
    H28B C28 H28C . . 109.5 ?
    C34 C29 C30 . . 120.3(4) ?
    C34 C29 S1 . . 120.3(3) ?
    C30 C29 S1 . . 119.4(4) ?
    C29 C30 C31 . . 118.8(4) ?
    C29 C30 H30 . . 120.6 ?
    C31 C30 H30 . . 120.6 ?
    C32 C31 C30 . . 122.4(4) ?
    C32 C31 H31 . . 118.8 ?
    C30 C31 H31 . . 118.8 ?
    C31 C32 C33 . . 116.4(5) ?
    C31 C32 C35 . . 120.5(4) ?
    C33 C32 C35 . . 123.1(5) ?
    C34 C33 C32 . . 122.6(5) ?
    C34 C33 H33 . . 118.7 ?
    C32 C33 H33 . . 118.7 ?
    C33 C34 C29 . . 119.5(4) ?
    C33 C34 H34 . . 120.2 ?
    C29 C34 H34 . . 120.2 ?
    C32 C35 H35A . . 109.5 ?
    C32 C35 H35B . . 109.5 ?
    H35A C35 H35B . . 109.5 ?
    C32 C35 H35C . . 109.5 ?
    H35A C35 H35C . . 109.5 ?
    H35B C35 H35C . . 109.5 ?
loop_
    _geom_torsion_atom_site_label_1
    _geom_torsion_atom_site_label_2
    _geom_torsion_atom_site_label_3
    _geom_torsion_atom_site_label_4
    _geom_torsion_site_symmetry_1
    _geom_torsion_site_symmetry_2
    _geom_torsion_site_symmetry_3
    _geom_torsion_site_symmetry_4
    _geom_torsion
    _geom_torsion_publ_flag
    O13 S1 O11 C21 . . . . 172.7(3) ?
    O12 S1 O11 C21 . . . . 43.5(3) ?
    C29 S1 O11 C21 . . . . -73.2(3) ?
    C12 O7 C1 C2 . . . . -159.4(3) ?
    C12 O7 C1 C4 . . . . 77.9(3) ?
    C5 O5 C2 C1 . . . . -152.1(3) ?
    C5 O5 C2 C3 . . . . 86.1(3) ?
    O7 C1 C2 O5 . . . . -76.2(3) ?
    C4 C1 C2 O5 . . . . 47.0(3) ?
    O7 C1 C2 C3 . . . . 47.0(3) ?
    C4 C1 C2 C3 . . . . 170.1(3) ?
    O5 C2 C3 O1 . . . . -177.7(3) ?
    C1 C2 C3 O1 . . . . 61.6(4) ?
    O5 C2 C3 O2 . . . . 4.5(4) ?
    C1 C2 C3 O2 . . . . -116.2(3) ?
    O7 C1 C4 O3 . . . . 8.4(5) ?
    C2 C1 C4 O3 . . . . -112.1(4) ?
    O7 C1 C4 O4 . . . . -173.3(3) ?
    C2 C1 C4 O4 . . . . 66.2(3) ?
    C2 O5 C5 O6 . . . . -2.3(5) ?
    C2 O5 C5 C6 . . . . 179.0(3) ?
    O6 C5 C6 C7 . . . . 167.8(4) ?
    O5 C5 C6 C7 . . . . -13.5(5) ?
    O6 C5 C6 C11 . . . . -10.9(6) ?
    O5 C5 C6 C11 . . . . 167.8(3) ?
    C11 C6 C7 C8 . . . . 0.8(6) ?
    C5 C6 C7 C8 . . . . -177.9(4) ?
    C6 C7 C8 C9 . . . . -1.2(7) ?
    C7 C8 C9 C10 . . . . 1.2(8) ?
    C8 C9 C10 C11 . . . . -0.7(8) ?
    C9 C10 C11 C6 . . . . 0.2(8) ?
    C7 C6 C11 C10 . . . . -0.3(7) ?
    C5 C6 C11 C10 . . . . 178.5(4) ?
    C1 O7 C12 O8 . . . . -9.3(5) ?
    C1 O7 C12 C13 . . . . 166.2(3) ?
    O8 C12 C13 C18 . . . . 166.6(4) ?
    O7 C12 C13 C18 . . . . -8.7(5) ?
    O8 C12 C13 C14 . . . . -7.5(5) ?
    O7 C12 C13 C14 . . . . 177.1(3) ?
    C18 C13 C14 C15 . . . . -2.6(5) ?
    C12 C13 C14 C15 . . . . 171.8(4) ?
    C13 C14 C15 C16 . . . . 1.6(7) ?
    C14 C15 C16 C17 . . . . -0.2(8) ?
    C15 C16 C17 C18 . . . . -0.3(7) ?
    C14 C13 C18 C17 . . . . 2.2(5) ?
    C12 C13 C18 C17 . . . . -171.9(3) ?
    C16 C17 C18 C13 . . . . -0.8(6) ?
    C28 N1 C19 C20 . . . . -161.2(3) ?
    C23 N1 C19 C20 . . . . 75.6(3) ?
    C28 N1 C19 C25 . . . . 79.0(3) ?
    C23 N1 C19 C25 . . . . -44.2(3) ?
    N1 C19 C20 C21 . . . . -58.4(4) ?
    C25 C19 C20 C21 . . . . 55.3(4) ?
    S1 O11 C21 C22 . . . . 140.3(3) ?
    S1 O11 C21 C20 . . . . -97.5(3) ?
    C19 C20 C21 O11 . . . . -81.1(4) ?
    C19 C20 C21 C22 . . . . 37.9(4) ?
    O11 C21 C22 C23 . . . . 81.2(4) ?
    C20 C21 C22 C23 . . . . -38.1(4) ?
    C28 N1 C23 C24 . . . . -75.5(4) ?
    C19 N1 C23 C24 . . . . 47.2(3) ?
    C28 N1 C23 C22 . . . . 163.8(3) ?
    C19 N1 C23 C22 . . . . -73.5(3) ?
    C21 C22 C23 N1 . . . . 56.9(4) ?
    C21 C22 C23 C24 . . . . -55.3(4) ?
    N1 C23 C24 C25 . . . . -31.6(3) ?
    C22 C23 C24 C25 . . . . 83.1(4) ?
    C26 O9 C25 C24 . . . . 164.0(3) ?
    C26 O9 C25 C19 . . . . -82.3(4) ?
    C23 C24 C25 O9 . . . . 122.5(3) ?
    C23 C24 C25 C19 . . . . 4.7(3) ?
    N1 C19 C25 O9 . . . . -90.9(3) ?
    C20 C19 C25 O9 . . . . 152.8(3) ?
    N1 C19 C25 C24 . . . . 24.4(3) ?
    C20 C19 C25 C24 . . . . -92.0(3) ?
    C25 O9 C26 O10 . . . . -0.3(6) ?
    C25 O9 C26 C27 . . . . 179.7(3) ?
    O13 S1 C29 C34 . . . . 69.6(4) ?
    O12 S1 C29 C34 . . . . -156.1(3) ?
    O11 S1 C29 C34 . . . . -39.3(4) ?
    O13 S1 C29 C30 . . . . -110.6(3) ?
    O12 S1 C29 C30 . . . . 23.7(4) ?
    O11 S1 C29 C30 . . . . 140.6(3) ?
    C34 C29 C30 C31 . . . . 0.0(6) ?
    S1 C29 C30 C31 . . . . -179.8(3) ?
    C29 C30 C31 C32 . . . . 0.5(6) ?
    C30 C31 C32 C33 . . . . -0.1(7) ?
    C30 C31 C32 C35 . . . . 176.9(4) ?
    C31 C32 C33 C34 . . . . -0.8(7) ?
    C35 C32 C33 C34 . . . . -177.7(5) ?
    C32 C33 C34 C29 . . . . 1.2(8) ?
    C30 C29 C34 C33 . . . . -0.9(7) ?
    S1 C29 C34 C33 . . . . 179.0(4) ?
loop_
    _geom_hbond_atom_site_label_D
    _geom_hbond_atom_site_label_H
    _geom_hbond_atom_site_label_A
    _geom_hbond_site_symmetry_A
    _geom_hbond_distance_DH
    _geom_hbond_distance_HA
    _geom_hbond_distance_DA
    _geom_hbond_angle_DHA
    N1 H1A O1 1_455 0.860(18) 1.89(2) 2.699(4) 156(3)
    O4 H4 O2 1_455 0.82 1.66 2.460(3) 164.3
data_global
_journal_date_recd_electronic     2009-01-06
_journal_date_accepted     2009-04-03
_journal_name_full     'Acta Crystallographica, Section E'
_journal_year     2009
_journal_volume     65
_journal_issue      5
_journal_page_first     o1037
_journal_page_last     o1037
_journal_paper_category     QO
_journal_coeditor_code     WW2139
_publ_contact_author_name     'Yang Lu'
_publ_contact_author_address
;
Department of Pharmacy, Shanghai Jiao Tong University School of Medicine,
South Chongqing Road 280, Shanghai 200025, China
;
_publ_contact_author_email     'huaxue@shsmu.edu.cn'
_publ_contact_author_fax     '86-021-54650067'
_publ_contact_author_phone     '86-021-63846590-776464'
_publ_section_title
;\
(1<i>R</i>,3<i>S</i>,5<i>R</i>,6<i>S</i>)-6-Acetoxy-8-methyl-3-(<i>p</i>-\
tolylsulfonyloxy)-8-azoniabicyclo[3.2.1]octane
(2<i>R</i>,3<i>R</i>)-2,3-bis(benzoyloxy)-3-carboxypropanoate
;
loop_
    _publ_author_name
    _publ_author_footnote
    _publ_author_address
    'Yang, Li-Min' .
;
Department of Pharmacy, Shanghai Jiao Tong University School of Medicine,
South Chongqing Road 280, Shanghai 200025, People's Republic of China
;
    'Xie, Yi-Fan' .
;
Department of Pharmacy, Shanghai Jiao Tong University School of Medicine,
South Chongqing Road 280, Shanghai 200025, People's Republic of China
;
    'Gu, Ya-Fang' .
;
Department of Pharmacy, Shanghai Jiao Tong University School of Medicine,
South Chongqing Road 280, Shanghai 200025, People's Republic of China
;
    'Chen, Hong-Zhuan' .
;
Department of Pharmacy, Shanghai Jiao Tong University School of Medicine,
South Chongqing Road 280, Shanghai 200025, People's Republic of China
;
    'Lu, Yang' .
;
Department of Pharmacy, Shanghai Jiao Tong University School of Medicine,
South Chongqing Road 280, Shanghai 200025, People's Republic of China
;
