# Supplementary material for: (1R,3S,5R,6S)-6-Acet­oxy-8-methyl-3-(p-tolyl­sulfon­yloxy)-8-azoniabicyclo­[3.2.1]octane (2R,3R)-2,3-bis­(benzo­yloxy)-3-carboxy­propanoate
Source: Acta Crystallogr Sect E Struct Rep Online. 2009 Apr 18;65(Pt 5):o1037. doi: 10.1107/S1600536809012732 (PMC2977720; doi:10.1107/S1600536809012732)
Supplement: Supplementary file 2 [file e-65-o1037-Isup2.hkl]

# 
# h,k,l, Fc-squared, Fo-squared, sigma(Fo-squared) and status flag 
# 
data_I
_shelx_title ' cd2834 in P2(1)2(1)2(1)' 
_shelx_refln_list_code          4 
_shelx_F_calc_maximum      240.85 
_exptl_crystal_F_000      1496.00 
_reflns_d_resolution_high  0.8255 
 
loop_ 
 _symmetry_equiv_pos_as_xyz 
 'x, y, z' 
 '-x+1/2, -y, z+1/2' 
 '-x, y+1/2, -z+1/2' 
 'x+1/2, -y+1/2, -z' 
 
_cell_length_a     7.4153 
_cell_length_b    19.2664 
_cell_length_c    24.7388 
_cell_angle_alpha  90.000 
_cell_angle_beta   90.000 
_cell_angle_gamma  90.000 
 
_shelx_F_squared_multiplier     1.000 
 
loop_ 
 _refln_index_h 
 _refln_index_k 
 _refln_index_l 
 _refln_F_squared_calc 
 _refln_F_squared_meas 
 _refln_F_squared_sigma 
 _refln_observed_status 
   2   0   0    29545.18    29123.94    309.96 o 
   4   0   0       46.93       44.13     15.79 o 
   6   0   0       57.81       83.66     25.58 o 
   8   0   0       93.21       83.89     27.08 o 
   1   1   0     4645.19     4629.48    118.67 o 
   2   1   0     4815.93     1331.39   2232.49 o 
   3   1   0     5744.39     5072.72    921.25 o 
   4   1   0     2965.10     3085.44     86.85 o 
   5   1   0       52.03       77.30     16.19 o 
   6   1   0      546.51      562.17     63.14 o 
   7   1   0        2.98       14.87     17.86 o 
   8   1   0       55.75       57.90     22.41 o 
   0   2   0        2.39        0.64      0.88 o 
   1   2   0      688.39      631.96     14.73 o 
   2   2   0      675.87      749.61     24.53 o 
   3   2   0     2920.95     2832.63    136.99 o 
   4   2   0      151.70      102.37     20.03 o 
   5   2   0        2.55       14.23      6.16 o 
   6   2   0      649.49      295.87    176.12 o 
   7   2   0       10.31       36.63     19.93 o 
   8   2   0       17.91       35.38     16.48 o 
   1   3   0     1656.70     1890.06     70.92 o 
   2   3   0     2055.04     1911.86     38.89 o 
   3   3   0     3775.45     3645.58    110.24 o 
   4   3   0     1268.13     1384.68     48.73 o 
   5   3   0      266.79      283.15     26.72 o 
   6   3   0        6.07        2.75     14.86 o 
   7   3   0       68.85       56.49     23.02 o 
   8   3   0        6.71       27.77     17.28 o 
   0   4   0     1031.21      570.33    170.02 o 
   1   4   0     1665.69     1854.80     99.32 o 
   2   4   0        7.73       18.42      4.13 o 
   3   4   0      140.90      179.90     15.27 o 
   4   4   0      499.32      464.74     26.57 o 
   5   4   0      318.40      316.15     26.35 o 
   6   4   0      428.89      407.34     53.02 o 
   7   4   0        5.50        8.46     18.67 o 
   8   4   0       25.33       51.28     27.77 o 
   1   5   0     2491.62     2272.02    107.33 o 
   2   5   0     2792.96     2969.40     88.98 o 
   3   5   0     2912.34     2844.71     57.57 o 
   4   5   0      675.13      734.09     33.10 o 
   5   5   0       17.08       41.99     17.22 o 
   6   5   0       97.70      124.54     31.47 o 
   7   5   0      548.99      466.38     61.00 o 
   8   5   0        8.09       14.06     17.98 o 
   0   6   0     2192.43     1969.12    219.74 o 
   1   6   0     2826.22     2839.07     90.50 o 
   2   6   0     1173.43     1160.11     53.45 o 
   3   6   0     8721.27     8845.51    457.36 o 
   4   6   0      135.47      136.12     13.93 o 
   5   6   0       61.03       80.42     23.83 o 
   6   6   0      326.46      303.82     47.00 o 
   7   6   0        0.97       -0.76     11.82 o 
   8   6   0       59.07      102.55     35.26 o 
   1   7   0     3415.51     3543.40    119.33 o 
   2   7   0      493.74      508.74     18.39 o 
   3   7   0       23.45       31.55      5.83 o 
   4   7   0        6.24       15.88     10.69 o 
   5   7   0      944.36      829.99     58.67 o 
   6   7   0        1.97        3.79     15.68 o 
   7   7   0       27.13       41.60     38.03 o 
   8   7   0        5.24       28.99     17.09 o 
   0   8   0     4181.18     4261.28    259.38 o 
   1   8   0      674.58      641.81     19.49 o 
   2   8   0     3551.65     3510.02    179.31 o 
   3   8   0      363.61      400.03     18.64 o 
   4   8   0      306.69      317.32     86.36 o 
   5   8   0      204.97      255.85     42.74 o 
   6   8   0       25.22       19.68     14.97 o 
   7   8   0        0.02       11.04     20.04 o 
   8   8   0      118.24      161.06     33.47 o 
   1   9   0     6123.18     6235.88    182.04 o 
   2   9   0      693.96      714.54     38.12 o 
   3   9   0      445.30      442.34     32.06 o 
   4   9   0        0.54       15.87      9.66 o 
   5   9   0       59.84       68.85     19.79 o 
   6   9   0      278.47      292.09     39.64 o 
   7   9   0        7.51       13.94     18.88 o 
   8   9   0        0.08       40.30     49.49 o 
   0  10   0        0.36       13.63      5.70 o 
   1  10   0     1093.33     1153.15     41.37 o 
   2  10   0     2598.35     2503.45    125.55 o 
   3  10   0     1790.33     1728.79     67.74 o 
   4  10   0      843.86      746.98     77.10 o 
   5  10   0       67.19       52.39     17.46 o 
   6  10   0      219.65      211.73     32.72 o 
   7  10   0        1.26       26.73     19.50 o 
   8  10   0       93.38      112.84     29.25 o 
   1  11   0      535.10      604.19     22.18 o 
   2  11   0        4.53       13.31      4.47 o 
   3  11   0      281.63      315.45     31.02 o 
   4  11   0        4.02       13.53     10.37 o 
   5  11   0      608.60      525.75     52.90 o 
   6  11   0       48.35       66.04     25.60 o 
   7  11   0        0.81        6.68     16.22 o 
   0  12   0      323.90      265.74    101.16 o 
   1  12   0       61.56       69.63      9.87 o 
   2  12   0      373.52      381.59     33.71 o 
   3  12   0      792.65      761.83     40.75 o 
   4  12   0      147.52      159.01     27.05 o 
   5  12   0      631.53      569.89     50.43 o 
   6  12   0       58.25       63.17     22.76 o 
   7  12   0        0.41        1.78     15.27 o 
   1  13   0      253.14      241.58     17.38 o 
   2  13   0        4.31       20.06     12.86 o 
   3  13   0       11.88       30.40     10.32 o 
   4  13   0      375.78      336.19     36.29 o 
   5  13   0       62.24       65.14     17.18 o 
   6  13   0       94.63       76.41     26.00 o 
   7  13   0        3.80       33.67     16.42 o 
   0  14   0       27.73       33.91      9.23 o 
   1  14   0      184.24      193.26     19.87 o 
   2  14   0      111.50      131.86     20.04 o 
   3  14   0       27.74       16.45     11.15 o 
   4  14   0       78.03       66.07     16.96 o 
   5  14   0       71.96       81.69     18.66 o 
   6  14   0       11.69       40.83     21.21 o 
   7  14   0       12.60       42.12     18.38 o 
   1  15   0     2519.22     2177.37     67.90 o 
   2  15   0      108.51      130.51     21.24 o 
   3  15   0      409.87      419.67     40.71 o 
   4  15   0       34.70       24.32     11.65 o 
   5  15   0      373.75      415.27     60.97 o 
   6  15   0       30.61       60.52     19.20 o 
   0  16   0        9.44       29.13     13.37 o 
   1  16   0        0.14       14.44     14.50 o 
   2  16   0       11.02       26.72     11.63 o 
   3  16   0      758.46      710.50     48.02 o 
   4  16   0      196.13      210.27     35.21 o 
   5  16   0       59.99       61.09     19.65 o 
   6  16   0      135.67      147.33     32.94 o 
   1  17   0      817.84      709.32     42.50 o 
   2  17   0       38.07       26.70     12.01 o 
   3  17   0      474.17      509.38     46.16 o 
   4  17   0        1.96        2.16     11.03 o 
   5  17   0        0.39      -10.96     12.18 o 
   6  17   0        0.63       -6.67     14.75 o 
   0  18   0     3396.88     2810.42    183.56 o 
   1  18   0      314.97      294.35     37.58 o 
   2  18   0        0.12       14.54     10.44 o 
   3  18   0       97.15      123.57     20.80 o 
   4  18   0       25.61        9.05     10.84 o 
   5  18   0       26.22       33.71     17.07 o 
   1  19   0       22.63       51.52     13.87 o 
   2  19   0       81.04       92.35     22.60 o 
   3  19   0      101.39       90.14     20.91 o 
   4  19   0        0.83       13.64     12.31 o 
   5  19   0      153.47      131.24     26.27 o 
   0  20   0       44.74       44.36     37.45 o 
   1  20   0       27.27       92.24     29.66 o 
   2  20   0       16.96       58.10     16.73 o 
   3  20   0       90.09      114.14     15.15 o 
   4  20   0      151.42      152.33     24.87 o 
   1  21   0       15.92       46.80     18.89 o 
   2  21   0       20.75       43.00     12.78 o 
   3  21   0      133.93      116.59     20.73 o 
   0  22   0      111.42      140.35     48.17 o 
   1  22   0       53.84       97.40     23.95 o 
   2  22   0        0.10       40.82     17.22 o 
   3  22   0        0.12       38.07     16.83 o 
   1  23   0        0.25        9.26     14.75 o 
   1   0   1      358.54      398.17     16.12 o 
   2   0   1    10043.07    10146.21    118.19 o 
   3   0   1     8126.12     8358.18    127.39 o 
   4   0   1      235.37      274.34     23.94 o 
   5   0   1      110.49      156.06     25.31 o 
   6   0   1       54.36       81.99     36.58 o 
   7   0   1      135.53      158.06     24.72 o 
   8   0   1       27.25       32.62     15.52 o 
  -8   1   1       52.48       48.30     17.03 o 
  -7   1   1       22.91       15.39     14.93 o 
  -6   1   1      300.36      300.19     34.96 o 
  -5   1   1      725.22      740.06     54.39 o 
  -4   1   1     3612.59     3159.56    533.45 o 
  -3   1   1     7448.98     2206.95   3916.90 o 
  -2   1   1     1179.15     1116.32     36.25 o 
  -1   1   1     5337.31     4831.20    145.06 o 
   1   1   1     5304.55     1121.96   2278.93 o 
   2   1   1     1211.80     1114.51     93.10 o 
   3   1   1     7468.54     7876.08    123.89 o 
   4   1   1     3609.62     3545.03     93.84 o 
   5   1   1      725.92      834.68     48.97 o 
   6   1   1      305.02      369.78     42.86 o 
   7   1   1       22.85       16.25     30.65 o 
   8   1   1       52.08      103.71     33.65 o 
  -7   2   1      300.93      287.91     36.85 o 
  -6   2   1       79.71       86.08     19.20 o 
  -5   2   1      506.18      500.38     28.89 o 
  -4   2   1     1935.72     1888.59    128.98 o 
  -3   2   1     2243.00     2129.04     84.39 o 
  -2   2   1    12669.48    12034.34    334.36 o 
  -1   2   1     3870.60     3935.42    106.74 o 
   0   2   1    18248.42    18930.52    334.89 o 
   1   2   1     3863.56     4246.32    264.97 o 
   2   2   1    12675.20    12149.01    287.20 o 
   3   2   1     2271.26     1265.50    680.85 o 
   4   2   1     1919.32     1191.35    590.64 o 
   5   2   1      497.61      489.21     39.99 o 
   6   2   1       81.97       95.82     18.06 o 
   7   2   1      299.93      310.31     51.20 o 
   8   2   1      127.59      123.92     25.27 o 
  -8   3   1       90.50      112.23     29.61 o 
  -7   3   1      135.86       90.33     25.68 o 
  -6   3   1      121.66       85.95     18.68 o 
  -5   3   1       97.90      112.26     15.36 o 
  -4   3   1     2663.06     2474.72    100.87 o 
  -3   3   1     3431.54     3256.31    130.91 o 
  -2   3   1     2328.32     2325.24     55.98 o 
  -1   3   1    47716.48    46844.59   1209.23 o 
   0   3   1      905.91      886.82     16.54 o 
   1   3   1    47844.91    49030.52    877.47 o 
   2   3   1     2299.43     2316.71     72.82 o 
   3   3   1     3439.31     3412.65     94.29 o 
   4   3   1     2646.73     2436.20    111.31 o 
   5   3   1       95.31      125.41     23.91 o 
   6   3   1      119.63      103.13     41.37 o 
   7   3   1      138.33       93.58     30.51 o 
   8   3   1       91.33      143.80     27.91 o 
  -8   4   1       39.93       37.56     22.35 o 
  -7   4   1       67.26       52.03     19.37 o 
  -6   4   1       92.63       92.28     20.71 o 
  -5   4   1       24.84       40.42      8.08 o 
  -4   4   1       59.69       69.13     10.84 o 
  -3   4   1     1276.08     1255.15     34.38 o 
  -2   4   1     3594.55     3387.68     96.84 o 
  -1   4   1    13539.80    13743.56    390.18 o 
   0   4   1      308.80      208.37     34.57 o 
   1   4   1    13614.96    14842.76    258.61 o 
   2   4   1     3615.48     3683.88     84.69 o 
   3   4   1     1255.57     1229.59     45.35 o 
   4   4   1       59.70       81.78     15.25 o 
   5   4   1       25.01       28.50      9.14 o 
   6   4   1       93.51      110.85     40.91 o 
   7   4   1       68.17       56.75     25.56 o 
   8   4   1       39.96       56.45     15.51 o 
  -8   5   1        6.94       12.29     13.50 o 
  -7   5   1      268.71      222.23     41.39 o 
  -6   5   1       89.57       85.40     20.90 o 
  -5   5   1      134.76      151.13     24.78 o 
  -4   5   1      339.65      367.76     22.52 o 
  -3   5   1     4180.26     4084.16     87.12 o 
  -2   5   1      538.28      552.90     15.80 o 
  -1   5   1     8443.47     8432.90    212.94 o 
   0   5   1     2498.11     2392.49    153.26 o 
   1   5   1     8347.39     9008.71    195.10 o 
   2   5   1      534.31      607.79     23.79 o 
   3   5   1     4153.21     4273.23     85.13 o 
   4   5   1      332.07      366.61     29.13 o 
   5   5   1      133.26      173.56     25.85 o 
   6   5   1       88.97       79.05     34.91 o 
   7   5   1      270.94      265.89     84.29 o 
   8   5   1        6.84       20.40     24.89 o 
  -8   6   1       27.09       19.39     15.21 o 
  -7   6   1       35.30       37.68     34.34 o 
  -6   6   1      343.27      389.68     52.40 o 
  -5   6   1       97.34       88.16     18.74 o 
  -4   6   1      391.81      404.52     21.98 o 
  -3   6   1     1251.14     1230.39     41.66 o 
  -2   6   1     2604.17     2681.90     85.22 o 
  -1   6   1      354.56      392.48     18.07 o 
   0   6   1     4294.91     3623.17    188.00 o 
   1   6   1      362.01      388.20     17.75 o 
   2   6   1     2627.22     2842.58    114.05 o 
   3   6   1     1254.34     1281.76     45.15 o 
   4   6   1      394.54      395.03     27.56 o 
   5   6   1      101.56      132.63     38.95 o 
   6   6   1      340.70      331.35     51.33 o 
   7   6   1       35.89       43.34     19.49 o 
   8   6   1       27.09       12.21     25.81 o 
  -8   7   1       33.52       12.26     34.68 o 
  -7   7   1      132.83      136.23     39.34 o 
  -6   7   1      173.58      211.38     36.48 o 
  -5   7   1       88.64       86.86     22.93 o 
  -4   7   1      155.49      166.84     24.69 o 
  -3   7   1      222.12      259.86     12.86 o 
  -2   7   1     2216.91     2478.87     91.27 o 
  -1   7   1     3418.16     3432.55    102.04 o 
   0   7   1       63.16       63.07      7.61 o 
   1   7   1     3371.43     3365.84    124.53 o 
   2   7   1     2233.33     2520.01    159.50 o 
   3   7   1      226.16      247.77     29.10 o 
   4   7   1      153.56      138.09     19.72 o 
   5   7   1       89.71      104.78     45.63 o 
   6   7   1      176.73      180.13     38.23 o 
   7   7   1      131.26      158.68     35.57 o 
   8   7   1       34.07       39.41     25.35 o 
  -8   8   1       14.59       10.45     13.99 o 
  -7   8   1       49.13       99.82     31.41 o 
  -6   8   1      185.15      233.08     34.59 o 
  -5   8   1       85.93       96.90     22.30 o 
  -4   8   1     1478.73     1206.35    111.88 o 
  -3   8   1      177.69      198.27     22.52 o 
  -2   8   1      560.70      658.35     32.22 o 
  -1   8   1     1757.40     1876.31     67.81 o 
   0   8   1     2566.50     2272.35    204.72 o 
   1   8   1     1732.89     1794.14     71.88 o 
   2   8   1      544.53      596.05     27.13 o 
   3   8   1      173.75      223.29     26.86 o 
   4   8   1     1454.62     1189.01    216.40 o 
   5   8   1       87.46       87.36     25.11 o 
   6   8   1      188.45      244.46     52.89 o 
   7   8   1       48.87       37.28     13.69 o 
   8   8   1       14.56       43.40     16.75 o 
  -8   9   1       15.71       30.88     20.74 o 
  -7   9   1       13.29       29.91     22.06 o 
  -6   9   1       88.99       70.42     19.64 o 
  -5   9   1      480.45      457.59     46.57 o 
  -4   9   1      331.52      284.16     38.24 o 
  -3   9   1     2600.51     2506.75     89.18 o 
  -2   9   1     1404.95     1443.84     74.79 o 
  -1   9   1     1257.87     1230.13     30.21 o 
   0   9   1     2616.34     2253.02    158.57 o 
   1   9   1     1257.48     1227.36     31.68 o 
   2   9   1     1388.80     1355.74     62.83 o 
   3   9   1     2592.41     2614.91     85.85 o 
   4   9   1      331.08      301.61     81.93 o 
   5   9   1      482.77      475.20     58.44 o 
   6   9   1       90.48      102.05     29.89 o 
   7   9   1       13.27       25.58     26.73 o 
   8   9   1       16.03       39.24     29.84 o 
  -8  10   1        5.23       24.90     19.70 o 
  -7  10   1        5.41       17.80     18.89 o 
  -6  10   1      112.60      137.69     36.55 o 
  -5  10   1      247.94      271.05     36.77 o 
  -4  10   1      189.75      198.27     29.01 o 
  -3  10   1      467.30      470.41     34.01 o 
  -2  10   1       20.47       27.11      5.46 o 
  -1  10   1      740.86      766.53     23.28 o 
   0  10   1     4171.45     3765.73    207.64 o 
   1  10   1      744.72      774.71     24.32 o 
   2  10   1       22.99       28.36      6.74 o 
   3  10   1      469.20      489.87     35.58 o 
   4  10   1      179.58      186.07     27.94 o 
   5  10   1      248.13      207.03     40.20 o 
   6  10   1      113.63      118.98     29.44 o 
   7  10   1        5.43       37.39     19.67 o 
   8  10   1        5.27       21.11     17.58 o 
  -7  11   1       31.38       44.50     20.19 o 
  -6  11   1      124.61      109.72     34.00 o 
  -5  11   1      670.83      578.48     48.02 o 
  -4  11   1      473.79      475.03     41.48 o 
  -3  11   1      149.91      146.33     21.85 o 
  -2  11   1      934.94      839.36     38.55 o 
  -1  11   1     1014.27     1023.25     28.48 o 
   0  11   1     4670.79     4257.66    209.83 o 
   1  11   1      995.77      998.45     30.41 o 
   2  11   1      921.13      865.77     40.30 o 
   3  11   1      146.28      180.13     23.19 o 
   4  11   1      474.78      365.83     41.74 o 
   5  11   1      664.83      703.03     84.44 o 
   6  11   1      122.87      130.58     25.24 o 
   7  11   1       31.24       46.65     22.15 o 
  -7  12   1       24.51       40.13     17.80 o 
  -6  12   1       24.72       -2.57     26.73 o 
  -5  12   1      137.47      139.79     23.75 o 
  -4  12   1      209.63      181.67     25.03 o 
  -3  12   1      357.78      402.67     35.88 o 
  -2  12   1      974.18      845.65     40.28 o 
  -1  12   1      110.52      125.89     13.10 o 
   0  12   1      242.63      229.45     16.40 o 
   1  12   1      116.21      127.70     14.41 o 
   2  12   1      961.18      835.47     39.85 o 
   3  12   1      346.33      364.66     35.42 o 
   4  12   1      211.60      152.47     27.45 o 
   5  12   1      134.84      144.27     26.87 o 
   6  12   1       23.89       26.58     13.85 o 
   7  12   1       24.34       21.07     17.31 o 
  -7  13   1       29.20       37.14     18.72 o 
  -6  13   1       47.20       38.77     33.76 o 
  -5  13   1      120.44      145.46     25.94 o 
  -4  13   1        8.45        7.46     10.20 o 
  -3  13   1      154.70      155.45     23.59 o 
  -2  13   1     1107.56      960.76     66.04 o 
  -1  13   1     1707.44     1574.59     43.35 o 
   0  13   1       18.95       34.91      8.59 o 
   1  13   1     1716.37     1553.43     39.61 o 
   2  13   1     1112.75     1060.86     46.63 o 
   3  13   1      157.56      137.72     22.39 o 
   4  13   1        8.39        9.75     10.44 o 
   5  13   1      122.28      132.00     25.73 o 
   6  13   1       46.90       54.32     20.85 o 
   7  13   1       29.39       54.97     37.91 o 
  -7  14   1       28.06       20.29     21.20 o 
  -6  14   1      129.95      123.81     33.73 o 
  -5  14   1      248.86      281.20     48.08 o 
  -4  14   1      150.81      135.09     22.25 o 
  -3  14   1      155.39      120.57     21.10 o 
  -2  14   1       30.73       55.90     14.62 o 
  -1  14   1      662.78      652.13     36.07 o 
   0  14   1     1130.29      891.44     93.50 o 
   1  14   1      662.99      659.93     26.57 o 
   2  14   1       29.35       17.60      8.79 o 
   3  14   1      163.98      192.88     44.15 o 
   4  14   1      151.86      110.25     23.01 o 
   5  14   1      242.53      252.52     35.29 o 
   6  14   1      130.04       79.62     21.90 o 
   7  14   1       28.25       25.66     18.04 o 
  -6  15   1       15.62        2.08     13.11 o 
  -5  15   1       16.05        6.27     15.53 o 
  -4  15   1      123.27      127.13     20.90 o 
  -3  15   1       82.41       62.31     15.77 o 
  -2  15   1      143.69      173.55     25.45 o 
  -1  15   1      592.69      585.74     37.43 o 
   0  15   1        6.47       23.84      6.44 o 
   1  15   1      601.58      550.56     35.44 o 
   2  15   1      140.89      187.41     25.82 o 
   3  15   1       85.11       70.55     17.06 o 
   4  15   1      120.64      141.57     23.27 o 
   5  15   1       16.64       16.22     10.92 o 
   6  15   1       15.05       11.68     13.84 o 
  -6  16   1       64.80       45.09     16.65 o 
  -5  16   1       77.21      104.69     25.97 o 
  -4  16   1      177.38      187.45     25.58 o 
  -3  16   1       36.87       48.60     21.49 o 
  -2  16   1      313.38      274.44     32.20 o 
  -1  16   1       91.03      120.94     19.69 o 
   0  16   1        0.57        5.64      7.63 o 
   1  16   1       93.80      109.63     18.92 o 
   2  16   1      305.80      262.03     31.79 o 
   3  16   1       34.19       57.41     16.25 o 
   4  16   1      180.56      217.78     30.58 o 
   5  16   1       76.28      100.97     21.83 o 
   6  16   1       64.29       65.08     19.84 o 
  -6  17   1       68.13      117.77     24.54 o 
  -5  17   1       49.44       62.61     19.35 o 
  -4  17   1      122.88       92.67     22.47 o 
  -3  17   1        2.01       28.88     11.80 o 
  -2  17   1      316.22      347.57     36.21 o 
  -1  17   1     1203.91     1134.48     51.91 o 
   0  17   1      144.55      125.21     22.82 o 
   1  17   1     1218.28     1084.83     50.20 o 
   2  17   1      308.77      306.26     34.03 o 
   3  17   1        1.93       18.69     11.10 o 
   4  17   1      123.28      109.50     24.96 o 
   5  17   1       50.27       79.11     21.72 o 
   6  17   1       67.28       32.36     15.60 o 
  -5  18   1       34.62       20.24     18.70 o 
  -4  18   1      137.84      183.06     31.66 o 
  -3  18   1      118.80      155.56     22.93 o 
  -2  18   1      460.79      419.48     41.81 o 
  -1  18   1      952.92      897.72     55.72 o 
   0  18   1     1522.34     1290.13     89.34 o 
   1  18   1      946.13      927.79     56.42 o 
   2  18   1      454.42      434.47     40.90 o 
   3  18   1      120.20      144.36     23.51 o 
   4  18   1      140.93      161.19     23.33 o 
   5  18   1       35.16       19.51     19.99 o 
  -5  19   1       38.14       44.10     16.45 o 
  -4  19   1       58.23       75.28     17.17 o 
  -3  19   1       87.87      109.36     17.59 o 
  -2  19   1      173.31      171.45     21.81 o 
  -1  19   1      145.91      147.59     22.09 o 
   0  19   1       94.45      188.59     44.73 o 
   1  19   1      144.56      130.35     35.11 o 
   2  19   1      168.09      190.79     31.14 o 
   3  19   1       88.52      102.72     17.02 o 
   4  19   1       58.20       58.73     12.40 o 
   5  19   1       39.17       29.04     15.90 o 
  -4  20   1       94.16       91.12     16.08 o 
  -3  20   1      126.17      142.74     23.82 o 
  -2  20   1      112.07      141.99     24.03 o 
  -1  20   1       15.44       34.61     20.35 o 
   0  20   1       91.65      187.05     42.75 o 
   1  20   1       16.32       62.71     27.76 o 
   2  20   1      113.44      106.20     30.67 o 
   3  20   1      126.91      119.49     17.04 o 
   4  20   1       95.23      154.60     24.81 o 
  -3  21   1       35.22       43.61     17.13 o 
  -2  21   1       17.87       47.74     17.13 o 
  -1  21   1       66.54       69.90     20.26 o 
   0  21   1      112.32      133.19     30.77 o 
   1  21   1       69.12       66.93     21.90 o 
   2  21   1       16.72       43.52     38.83 o 
   3  21   1       35.84       41.75     13.61 o 
  -2  22   1       69.63      108.38     48.91 o 
  -1  22   1       58.69      109.73     28.10 o 
   0  22   1       36.12       44.43     16.23 o 
   1  22   1       60.14       58.27     19.08 o 
   2  22   1       69.64       89.11     24.66 o 
  -1  23   1       39.04       97.47     24.02 o 
   0  23   1       45.77       50.93     24.20 o 
   1  23   1       40.34       55.27     20.60 o 
   0   0   2     1842.10     2028.94     45.17 o 
   1   0   2    52515.07    50389.91   1370.34 o 
   2   0   2    10207.28     9784.10    561.56 o 
   3   0   2     1935.08     1679.06     68.73 o 
   4   0   2       29.88       17.08      7.43 o 
   5   0   2        0.03        4.21      6.99 o 
   6   0   2       31.54       61.42     15.49 o 
   7   0   2       57.34       74.88     30.07 o 
   8   0   2       35.21       33.53     20.74 o 
  -8   1   2       37.17       14.17     22.35 o 
  -7   1   2      191.22      191.44     27.94 o 
  -6   1   2      243.94      263.88     38.83 o 
  -5   1   2     1021.25      893.50     57.84 o 
  -4   1   2      556.41      541.68     37.10 o 
  -3   1   2      621.27      606.82     84.69 o 
  -2   1   2     7225.04     6773.27    134.30 o 
  -1   1   2      639.06      615.45     19.38 o 
   1   1   2      657.14      651.99     14.21 o 
   2   1   2     7231.82     6837.60    249.69 o 
   3   1   2      634.81      618.40     80.37 o 
   4   1   2      569.46      561.90     53.29 o 
   5   1   2     1028.20      923.90     85.88 o 
   6   1   2      245.34      278.80     32.22 o 
   7   1   2      191.01      220.69     37.01 o 
   8   1   2       37.07       50.01     25.23 o 
  -8   2   2       18.67       29.15     23.51 o 
  -7   2   2      109.17      206.01     29.97 o 
  -6   2   2       47.78       48.60     12.76 o 
  -5   2   2       69.87       87.51     17.06 o 
  -4   2   2      209.56      212.93     24.25 o 
  -3   2   2      879.17      918.51     43.94 o 
  -2   2   2     3262.83     3049.50     75.99 o 
  -1   2   2     3394.01     3458.95    109.80 o 
   0   2   2    15601.86    16465.30    154.44 o 
   1   2   2     3363.47     3138.54     67.41 o 
   2   2   2     3230.72     3027.47     83.60 o 
   3   2   2      856.79      849.54     30.81 o 
   4   2   2      210.34      229.26     22.82 o 
   5   2   2       67.26       78.89     13.49 o 
   6   2   2       47.55       59.50     13.22 o 
   7   2   2      107.82      164.78     55.08 o 
   8   2   2       18.24       40.31     14.29 o 
  -8   3   2       11.46       15.95     12.98 o 
  -7   3   2       21.67       24.21     11.92 o 
  -6   3   2      174.43      228.21     31.39 o 
  -5   3   2      376.31      351.20     34.93 o 
  -4   3   2      785.28      769.18     37.68 o 
  -3   3   2     1848.88     1774.07     51.76 o 
  -2   3   2     4485.49     4367.30    108.15 o 
  -1   3   2     8049.26     7799.78    223.24 o 
   0   3   2     6621.06     6977.19     98.69 o 
   1   3   2     8064.24     1968.20   3999.63 o 
   2   3   2     4450.68     4350.40    170.61 o 
   3   3   2     1867.96     1746.20     57.64 o 
   4   3   2      793.60      598.38    170.67 o 
   5   3   2      375.38      178.90    104.98 o 
   6   3   2      177.52       31.45    119.78 o 
   7   3   2       20.99       28.81     26.85 o 
   8   3   2       11.39       20.39     30.88 o 
  -8   4   2       32.19       34.80     14.70 o 
  -7   4   2       14.50       22.47     13.91 o 
  -6   4   2     1062.64      940.70     52.67 o 
  -5   4   2       85.22      104.46     18.20 o 
  -4   4   2      288.18      276.30     28.16 o 
  -3   4   2     3842.40     3850.08    127.65 o 
  -2   4   2     2445.66     2344.23     67.25 o 
  -1   4   2      344.03      311.30     14.17 o 
   0   4   2    12991.91    13570.37    175.50 o 
   1   4   2      331.26      267.82     39.12 o 
   2   4   2     2469.72     2400.37    156.16 o 
   3   4   2     3863.85     3875.17    251.66 o 
   4   4   2      295.72      260.38     19.04 o 
   5   4   2       84.58      113.49     16.33 o 
   6   4   2     1067.24     1003.29     97.14 o 
   7   4   2       15.16       32.72     29.73 o 
   8   4   2       32.22       13.20     25.29 o 
  -8   5   2       70.71       67.32     22.91 o 
  -7   5   2       81.93      101.77     32.98 o 
  -6   5   2      650.69      608.03     44.23 o 
  -5   5   2     1298.93     1097.06     67.34 o 
  -4   5   2      154.82      161.82     22.24 o 
  -3   5   2     1009.56     1023.21     44.42 o 
  -2   5   2      959.89      913.58     32.33 o 
  -1   5   2      868.29      825.33     17.42 o 
   0   5   2     1624.77     1459.87     36.26 o 
   1   5   2      857.89      868.46     28.90 o 
   2   5   2      986.24     1071.80     56.63 o 
   3   5   2      989.76     1046.39     55.37 o 
   4   5   2      153.36      154.80     17.07 o 
   5   5   2     1289.20     1226.25     82.50 o 
   6   5   2      647.23      560.70     88.73 o 
   7   5   2       82.26       72.15     28.07 o 
   8   5   2       69.63       85.73     21.35 o 
  -8   6   2       45.26       67.03     20.92 o 
  -7   6   2        3.27       25.84     20.25 o 
  -6   6   2      180.04      153.47     22.77 o 
  -5   6   2      322.01      294.93     30.52 o 
  -4   6   2      478.81      481.57     29.35 o 
  -3   6   2     1061.30     1079.75     48.29 o 
  -2   6   2       32.99       48.84      7.56 o 
  -1   6   2     3560.35     3594.02     89.67 o 
   0   6   2     7288.36     7855.92    193.65 o 
   1   6   2     3540.11     2573.42    826.41 o 
   2   6   2       28.62       40.34      8.68 o 
   3   6   2     1069.99     1089.19     60.25 o 
   4   6   2      493.46      512.77     26.59 o 
   5   6   2      323.91      395.35     67.98 o 
   6   6   2      176.66      153.71     50.24 o 
   7   6   2        3.57       29.58     19.65 o 
   8   6   2       45.33       66.72     34.34 o 
  -8   7   2        2.13       22.27     19.07 o 
  -7   7   2        2.32        6.01     16.92 o 
  -6   7   2      149.55      146.76     23.13 o 
  -5   7   2     1212.12     1102.49     50.13 o 
  -4   7   2      154.50      170.29     21.89 o 
  -3   7   2     1029.56      934.15     55.07 o 
  -2   7   2     2431.17     2433.34     67.37 o 
  -1   7   2     6068.37     5981.55    145.66 o 
   0   7   2      925.18     1084.72     27.20 o 
   1   7   2     6054.85     6193.71    235.63 o 
   2   7   2     2453.19     2746.53    127.39 o 
   3   7   2     1030.67     1023.32     43.31 o 
   4   7   2      157.61      203.99     20.59 o 
   5   7   2     1222.15     1086.14     93.45 o 
   6   7   2      149.27      162.69     38.88 o 
   7   7   2        2.14       22.17     18.56 o 
   8   7   2        2.25        6.11     19.36 o 
  -8   8   2       13.23       21.07     14.12 o 
  -7   8   2       51.38       75.03     30.12 o 
  -6   8   2      443.57      438.06     63.41 o 
  -5   8   2       98.85       84.03     16.81 o 
  -4   8   2      221.62      231.30     26.18 o 
  -3   8   2      331.20      361.44     25.12 o 
  -2   8   2      816.81      862.30     30.75 o 
  -1   8   2     7873.55     8165.47    218.63 o 
   0   8   2      198.16      169.31     33.95 o 
   1   8   2     7825.50     7707.44    251.77 o 
   2   8   2      808.05      983.71     56.03 o 
   3   8   2      318.88      357.13     26.17 o 
   4   8   2      224.72      235.18     51.97 o 
   5   8   2       95.68       73.64     29.15 o 
   6   8   2      438.69      442.21     60.75 o 
   7   8   2       50.97       55.00     25.93 o 
   8   8   2       13.48       -0.69     17.17 o 
  -8   9   2        0.77      -20.55     13.70 o 
  -7   9   2       10.91       20.03     41.66 o 
  -6   9   2      121.84       89.93     32.21 o 
  -5   9   2      189.13      176.48     28.75 o 
  -4   9   2      681.68      657.73     43.63 o 
  -3   9   2      122.32      147.44     17.88 o 
  -2   9   2     1231.14     1292.76     62.35 o 
  -1   9   2     2465.17     2492.62     46.10 o 
   0   9   2     6512.42     6794.22     84.60 o 
   1   9   2     2501.12     2476.50     86.16 o 
   2   9   2     1224.30     1216.60     47.63 o 
   3   9   2      126.56      153.68     15.41 o 
   4   9   2      679.96      618.46     65.85 o 
   5   9   2      187.21      193.37     40.15 o 
   6   9   2      120.84      121.06     33.15 o 
   7   9   2       11.47       30.27     14.18 o 
   8   9   2        0.76      -17.75     18.09 o 
  -8  10   2       12.26       15.77     17.69 o 
  -7  10   2       11.91       12.85     20.64 o 
  -6  10   2      217.26      218.92     46.72 o 
  -5  10   2      372.25      339.14     40.66 o 
  -4  10   2      134.59      109.50     18.94 o 
  -3  10   2      226.95      276.74     27.95 o 
  -2  10   2       63.11       75.48      7.34 o 
  -1  10   2     2283.87     2429.00     41.22 o 
   0  10   2     1905.72     1726.87     40.71 o 
   1  10   2     2299.96     2404.80    112.50 o 
   2  10   2       61.50       58.58     10.24 o 
   3  10   2      236.87      240.72     31.68 o 
   4  10   2      135.12      138.27     36.82 o 
   5  10   2      373.82      314.48     50.08 o 
   6  10   2      219.92      200.37     43.07 o 
   7  10   2       11.95       31.87     13.42 o 
   8  10   2       12.05       16.38     32.09 o 
  -7  11   2       10.24       19.80     20.40 o 
  -6  11   2        6.87       27.05     22.97 o 
  -5  11   2       36.51       37.18     14.40 o 
  -4  11   2       18.38       24.44      9.64 o 
  -3  11   2      354.10      335.26     31.07 o 
  -2  11   2      523.49      528.60     30.75 o 
  -1  11   2      153.82      169.27     12.86 o 
   0  11   2      114.37      106.11     18.55 o 
   1  11   2      144.18      173.47     13.45 o 
   2  11   2      516.80      546.09     26.05 o 
   3  11   2      346.49      324.97     31.61 o 
   4  11   2       16.57       28.28     16.75 o 
   5  11   2       35.37       57.12     21.70 o 
   6  11   2        7.21       19.28     15.88 o 
   7  11   2       10.56       33.82     23.16 o 
  -7  12   2        0.45        1.04     14.46 o 
  -6  12   2       68.66       57.25     23.82 o 
  -5  12   2       46.84       58.44     23.63 o 
  -4  12   2      663.97      622.01     43.98 o 
  -3  12   2      663.30      598.37     35.72 o 
  -2  12   2      567.33      495.24     32.38 o 
  -1  12   2      523.14      491.94     20.60 o 
   0  12   2      521.32      465.77     59.99 o 
   1  12   2      534.80      528.71     22.40 o 
   2  12   2      555.62      527.97     26.44 o 
   3  12   2      653.67      606.40     45.06 o 
   4  12   2      667.60      595.86     53.97 o 
   5  12   2       48.05       41.39     14.92 o 
   6  12   2       69.45       83.53     19.97 o 
   7  12   2        0.40       15.97     18.78 o 
  -7  13   2       15.06       18.29     17.10 o 
  -6  13   2       37.60       43.04     19.15 o 
  -5  13   2      173.21      148.84     33.36 o 
  -4  13   2      144.90      162.85     23.81 o 
  -3  13   2       40.97       42.86     13.16 o 
  -2  13   2      111.09      142.89     21.37 o 
  -1  13   2      852.08      841.16     32.65 o 
   0  13   2      221.37      204.95     42.84 o 
   1  13   2      842.89      858.85     44.60 o 
   2  13   2      112.60      127.49     19.98 o 
   3  13   2       42.45       41.11     13.57 o 
   4  13   2      142.54      145.86     26.31 o 
   5  13   2      172.66      163.94     30.87 o 
   6  13   2       38.49       56.47     15.93 o 
   7  13   2       15.05       20.07     34.40 o 
  -7  14   2        4.74       22.36     15.13 o 
  -6  14   2       61.46       70.00     24.34 o 
  -5  14   2        7.58       29.76     18.36 o 
  -4  14   2       64.10       48.81     12.13 o 
  -3  14   2      455.83      424.50     39.28 o 
  -2  14   2      611.06      550.68     39.69 o 
  -1  14   2      398.64      380.02     34.28 o 
   0  14   2      348.60      379.60     44.92 o 
   1  14   2      396.09      430.75     21.80 o 
   2  14   2      598.28      552.71     36.70 o 
   3  14   2      451.45      416.96     40.14 o 
   4  14   2       60.43       59.61     17.56 o 
   5  14   2        7.65        4.71     10.66 o 
   6  14   2       60.33       51.82     16.57 o 
   7  14   2        4.61       44.87     19.01 o 
  -6  15   2      173.50      204.22     39.06 o 
  -5  15   2       41.61       58.51     21.61 o 
  -4  15   2       90.09       76.81     14.47 o 
  -3  15   2      171.26      159.94     24.11 o 
  -2  15   2       45.18       43.27     13.30 o 
  -1  15   2     1285.45     1196.32     74.55 o 
   0  15   2     3701.63     3496.48     83.75 o 
   1  15   2     1281.18     1219.95     42.69 o 
   2  15   2       41.31       42.84     13.35 o 
   3  15   2      169.60      185.25     26.84 o 
   4  15   2       89.50       93.70     20.69 o 
   5  15   2       42.36       59.15     20.63 o 
   6  15   2      172.66      156.53     33.56 o 
  -6  16   2      130.37      158.09     47.82 o 
  -5  16   2        5.49       -3.21     13.62 o 
  -4  16   2       97.95       54.07     18.78 o 
  -3  16   2       89.28       98.34     19.21 o 
  -2  16   2      581.93      550.66     45.61 o 
  -1  16   2      102.64      111.25     21.00 o 
   0  16   2     1529.08     1502.52     56.54 o 
   1  16   2      107.80      108.12     18.61 o 
   2  16   2      588.32      522.05     44.01 o 
   3  16   2       88.78       92.20     19.04 o 
   4  16   2       93.85       93.95     25.52 o 
   5  16   2        5.24       33.07     18.33 o 
   6  16   2      132.66      107.87     26.18 o 
  -6  17   2        4.70       14.73     14.35 o 
  -5  17   2       23.18       24.57     16.48 o 
  -4  17   2      192.67      164.72     30.41 o 
  -3  17   2       15.14       34.32     10.93 o 
  -2  17   2       51.79       41.35     13.65 o 
  -1  17   2      305.50      352.25     36.03 o 
   0  17   2     1682.35     1345.10    106.29 o 
   1  17   2      296.00      259.10     35.52 o 
   2  17   2       49.40       56.14     12.87 o 
   3  17   2       16.18       24.14     11.85 o 
   4  17   2      189.37      177.05     29.46 o 
   5  17   2       23.14       38.01     13.89 o 
   6  17   2        4.64        0.17     14.88 o 
  -5  18   2        0.23       -0.92     15.76 o 
  -4  18   2       42.86       57.23     20.70 o 
  -3  18   2      255.94      278.35     32.80 o 
  -2  18   2      148.23      147.01     22.63 o 
  -1  18   2      140.48      149.11     21.06 o 
   0  18   2        4.14       32.10     24.36 o 
   1  18   2      140.87      161.64     27.77 o 
   2  18   2      149.98      179.97     23.31 o 
   3  18   2      253.01      226.77     30.08 o 
   4  18   2       42.47       55.39     21.76 o 
   5  18   2        0.33        8.84     13.23 o 
  -5  19   2       13.54       -2.14     16.19 o 
  -4  19   2       41.26       52.49     14.16 o 
  -3  19   2       88.76       85.31     37.03 o 
  -2  19   2       14.49       14.50     12.51 o 
  -1  19   2        9.92       35.59     12.58 o 
   0  19   2       56.27      126.28     35.40 o 
   1  19   2       11.05       60.82     26.06 o 
   2  19   2       13.31       20.42     11.49 o 
   3  19   2       87.82      111.35     18.11 o 
   4  19   2       40.49       14.86     11.60 o 
   5  19   2       13.24        1.69     13.49 o 
  -4  20   2        0.86       10.50     11.99 o 
  -3  20   2      167.14      140.29     27.06 o 
  -2  20   2        6.53       20.44      9.53 o 
  -1  20   2      178.75      246.36     46.89 o 
   0  20   2      239.08      321.61     54.62 o 
   1  20   2      176.85      234.28     47.37 o 
   2  20   2        6.71       24.94     26.58 o 
   3  20   2      165.23      177.02     27.27 o 
   4  20   2        0.84       28.55     12.09 o 
  -3  21   2       17.20       38.79     23.69 o 
  -2  21   2      145.28      119.03     43.02 o 
  -1  21   2       14.47       79.43     24.95 o 
   0  21   2       33.30       72.74     21.70 o 
   1  21   2       14.13       44.15     18.86 o 
   2  21   2      142.35      210.32     41.03 o 
   3  21   2       17.37       12.45     12.23 o 
  -2  22   2        5.25      111.66     51.74 o 
  -1  22   2       50.02      131.88     27.71 o 
   0  22   2       23.87       47.11     54.73 o 
   1  22   2       48.19      114.55     26.45 o 
   2  22   2        5.04       51.24     18.70 o 
  -1  23   2       14.47       96.85     25.69 o 
   0  23   2       14.96       47.76     19.90 o 
   1  23   2       14.89       35.57     18.52 o 
   1   0   3    11630.02    12322.29    151.91 o 
   2   0   3      266.85      261.48     15.40 o 
   3   0   3     6684.71     6724.24    357.67 o 
   4   0   3     1362.44     1345.63     77.84 o 
   5   0   3      264.62      266.99     34.90 o 
   6   0   3      609.11      533.43     43.99 o 
   7   0   3      149.73      165.16     33.27 o 
   8   0   3        0.26       22.85     13.40 o 
  -8   1   3       53.11       58.96     16.89 o 
  -7   1   3      399.36      412.67     41.64 o 
  -6   1   3      134.62      123.87     25.70 o 
  -5   1   3       12.06        9.86      7.67 o 
  -4   1   3     1051.01      966.07     50.65 o 
  -3   1   3      904.48      894.74     67.52 o 
  -2   1   3     1441.03     1326.29     36.94 o 
  -1   1   3     4152.60     2499.61    944.10 o 
   0   1   3      450.80      305.47     10.53 o 
   1   1   3     4123.97     3974.33    112.78 o 
   2   1   3     1455.12     1304.16     28.82 o 
   3   1   3      928.27      899.19    121.39 o 
   4   1   3     1060.67      988.61     60.61 o 
   5   1   3       14.30       31.16      8.66 o 
   6   1   3      135.96      159.14     23.47 o 
   7   1   3      397.99      348.40     49.95 o 
   8   1   3       53.37       15.67     20.97 o 
  -8   2   3       11.61       23.42     12.93 o 
  -7   2   3      106.27      133.41     24.97 o 
  -6   2   3      143.59      132.60     23.24 o 
  -5   2   3      461.94      456.79     30.94 o 
  -4   2   3      250.70      224.76     24.49 o 
  -3   2   3     3332.15     3013.01    113.89 o 
  -2   2   3      323.08      299.02     16.64 o 
  -1   2   3    18221.15    18785.85    409.77 o 
   0   2   3      155.50      162.35      8.72 o 
   1   2   3    18100.76    19124.81    603.23 o 
   2   2   3      317.21      304.07     17.24 o 
   3   2   3     3303.11     3031.41    162.28 o 
   4   2   3      248.98      262.10     35.00 o 
   5   2   3      461.95      469.48     30.98 o 
   6   2   3      142.35      173.79     32.06 o 
   7   2   3      108.42      104.74     46.55 o 
   8   2   3       11.53       22.01     18.44 o 
  -8   3   3        0.10       26.67     20.11 o 
  -7   3   3      105.98      108.59     24.87 o 
  -6   3   3      192.77      209.55     30.53 o 
  -5   3   3      715.82      668.59     66.09 o 
  -4   3   3      502.92      467.00     28.86 o 
  -3   3   3     1151.17     1120.05     41.81 o 
  -2   3   3     8619.02     7986.96    167.58 o 
  -1   3   3     2990.85     3096.21    100.41 o 
   0   3   3     1090.33     1115.07     24.91 o 
   1   3   3     3014.74     3427.79    148.18 o 
   2   3   3     8587.24     8118.67    351.16 o 
   3   3   3     1146.69      838.85    251.64 o 
   4   3   3      495.27      502.48     26.74 o 
   5   3   3      725.79      668.16     49.01 o 
   6   3   3      195.15      215.75     35.02 o 
   7   3   3      105.07      137.12     51.28 o 
   8   3   3        0.09        2.82     13.68 o 
  -8   4   3       60.83       98.34     17.44 o 
  -7   4   3       36.52       46.23     16.08 o 
  -6   4   3       37.33       41.11     13.41 o 
  -5   4   3      240.57      227.60     25.67 o 
  -4   4   3       16.94       20.05      7.06 o 
  -3   4   3      281.28      271.81     19.82 o 
  -2   4   3      655.01      613.04     26.93 o 
  -1   4   3     3625.84     3467.00     60.88 o 
   0   4   3     6163.19     6336.67     90.13 o 
   1   4   3     3601.52     3719.29     92.18 o 
   2   4   3      683.24      447.49    160.63 o 
   3   4   3      281.61      277.90     16.53 o 
   4   4   3       16.80       14.95      5.29 o 
   5   4   3      241.14      267.42     35.21 o 
   6   4   3       38.60       21.55     24.54 o 
   7   4   3       36.41       33.07     27.08 o 
   8   4   3       62.03       50.83     19.05 o 
  -8   5   3       31.05       35.58     14.47 o 
  -7   5   3       33.57       37.88     17.26 o 
  -6   5   3      390.05      419.71     38.45 o 
  -5   5   3      484.93      490.80     34.51 o 
  -4   5   3     1580.81     1615.20     65.73 o 
  -3   5   3      789.73      811.53     32.92 o 
  -2   5   3      558.67      559.61     20.84 o 
  -1   5   3      605.47      591.98     20.00 o 
   0   5   3     4869.61     5110.12     99.43 o 
   1   5   3      597.61      477.09     95.70 o 
   2   5   3      540.11      585.39     30.95 o 
   3   5   3      789.35      778.19     24.15 o 
   4   5   3     1555.79     1586.28     51.89 o 
   5   5   3      487.72      527.51     41.93 o 
   6   5   3      384.10      343.38     70.98 o 
   7   5   3       34.00       16.02     29.38 o 
   8   5   3       31.16       48.12     14.78 o 
  -8   6   3       45.39       47.54     18.62 o 
  -7   6   3       32.66       29.26     15.32 o 
  -6   6   3      417.78      377.05     46.36 o 
  -5   6   3      350.50      346.66     32.85 o 
  -4   6   3      171.60      178.23     21.12 o 
  -3   6   3      859.51      882.13     30.89 o 
  -2   6   3     2365.97     2397.39     74.33 o 
  -1   6   3     2603.86     2315.89     48.71 o 
   0   6   3      162.20      180.01     12.01 o 
   1   6   3     2578.15     2503.35    106.59 o 
   2   6   3     2403.53     2761.92     91.84 o 
   3   6   3      853.68      916.57     43.26 o 
   4   6   3      171.77      187.57     26.54 o 
   5   6   3      352.42      337.04     65.45 o 
   6   6   3      423.30      365.16     74.78 o 
   7   6   3       32.55       21.32     25.00 o 
   8   6   3       45.90       73.39     20.93 o 
  -8   7   3        4.15       24.22     29.84 o 
  -7   7   3       52.46       61.59     25.80 o 
  -6   7   3        3.60        7.93     10.76 o 
  -5   7   3      270.32      282.90     30.11 o 
  -4   7   3      333.48      320.00     26.65 o 
  -3   7   3      743.03      791.54     40.20 o 
  -2   7   3     2279.90     2238.25     61.70 o 
  -1   7   3       58.21       82.45      8.28 o 
   0   7   3     1114.05     1111.64     25.65 o 
   1   7   3       55.48       31.41     22.28 o 
   2   7   3     2266.37     2432.04    110.28 o 
   3   7   3      762.73      834.99     41.53 o 
   4   7   3      333.88      381.77     31.57 o 
   5   7   3      276.59      327.36     68.45 o 
   6   7   3        3.27        2.07     20.16 o 
   7   7   3       52.36       70.08     26.21 o 
   8   7   3        4.04        9.05     15.04 o 
  -8   8   3        3.72       12.17     14.89 o 
  -7   8   3       49.02       54.26     24.80 o 
  -6   8   3      102.90       96.23     22.06 o 
  -5   8   3      918.19      925.69     45.13 o 
  -4   8   3       80.72       89.43     14.84 o 
  -3   8   3      823.07      795.75     31.71 o 
  -2   8   3     4226.01     3981.41    110.92 o 
  -1   8   3     4096.47     4127.09     76.09 o 
   0   8   3      668.81      500.34     50.48 o 
   1   8   3     4081.00     2254.90   1107.16 o 
   2   8   3     4228.22     4488.10    106.67 o 
   3   8   3      810.42      892.59     59.80 o 
   4   8   3       81.16       63.38     28.00 o 
   5   8   3      914.49      961.46     93.22 o 
   6   8   3      101.71      170.77     54.85 o 
   7   8   3       49.08      106.65     32.18 o 
   8   8   3        3.61       13.25     26.27 o 
  -8   9   3       39.03       29.59     15.33 o 
  -7   9   3       32.00       69.51     27.14 o 
  -6   9   3       37.12       50.12     26.07 o 
  -5   9   3      608.76      621.94     42.54 o 
  -4   9   3      241.01      243.71     24.73 o 
  -3   9   3      323.45      314.36     25.50 o 
  -2   9   3     4924.23     5059.96     83.48 o 
  -1   9   3      826.74      884.17     21.24 o 
   0   9   3     2251.98     2203.43     55.65 o 
   1   9   3      817.55      531.80    161.44 o 
   2   9   3     4933.41     5608.30    257.07 o 
   3   9   3      323.66      327.42     27.70 o 
   4   9   3      244.01      184.13     47.13 o 
   5   9   3      604.64      671.78     95.41 o 
   6   9   3       38.05       33.77     23.01 o 
   7   9   3       31.74       39.50     15.18 o 
   8   9   3       39.12        5.65     19.24 o 
  -8  10   3       10.07       49.19     15.79 o 
  -7  10   3       49.75       87.46     30.65 o 
  -6  10   3      454.39      440.01     65.00 o 
  -5  10   3        8.69        2.83     18.96 o 
  -4  10   3      114.92      125.78     18.47 o 
  -3  10   3     1132.03     1114.12     40.42 o 
  -2  10   3      908.50      862.32     33.48 o 
  -1  10   3      487.03      512.69     18.46 o 
   0  10   3     2061.45     2177.98     52.53 o 
   1  10   3      497.59      302.41     90.37 o 
   2  10   3      900.58      941.24     40.50 o 
   3  10   3     1135.39     1163.80     52.31 o 
   4  10   3      115.65      136.32     46.55 o 
   5  10   3        8.95       13.51     18.76 o 
   6  10   3      455.05      429.87     65.91 o 
   7  10   3       50.20       57.90     20.86 o 
   8  10   3       10.18      -10.95     24.54 o 
  -7  11   3       13.42       21.85     19.68 o 
  -6  11   3       70.22       79.04     29.42 o 
  -5  11   3      150.51      115.21     29.94 o 
  -4  11   3       12.94       28.68      9.87 o 
  -3  11   3      563.35      532.04     37.18 o 
  -2  11   3      158.31      181.32     22.64 o 
  -1  11   3      234.36      249.43     14.36 o 
   0  11   3      766.18      840.74     42.38 o 
   1  11   3      228.16      127.43     42.58 o 
   2  11   3      163.08      216.22     20.29 o 
   3  11   3      544.46      462.14     66.60 o 
   4  11   3       12.54       11.32     16.36 o 
   5  11   3      154.25      163.55     37.57 o 
   6  11   3       70.89       63.81     28.40 o 
   7  11   3       13.66       22.86     15.01 o 
  -7  12   3       66.12       64.88     22.78 o 
  -6  12   3      124.23      100.68     27.15 o 
  -5  12   3      316.46      299.87     51.80 o 
  -4  12   3      697.09      664.57     42.99 o 
  -3  12   3      125.14      131.57     21.24 o 
  -2  12   3      235.25      256.68     27.23 o 
  -1  12   3      165.50      203.77     13.39 o 
   0  12   3       13.24       30.42      7.68 o 
   1  12   3      155.44      102.90     32.36 o 
   2  12   3      233.52      255.29     20.35 o 
   3  12   3      124.67      110.68     19.36 o 
   4  12   3      694.28      592.46    103.88 o 
   5  12   3      317.40      284.57     49.78 o 
   6  12   3      122.88      117.88     36.29 o 
   7  12   3       66.59       63.90     22.48 o 
  -7  13   3        4.41       17.92     22.53 o 
  -6  13   3      141.82      150.27     38.90 o 
  -5  13   3       43.50       49.66     19.05 o 
  -4  13   3      165.39      151.39     21.60 o 
  -3  13   3       40.74       50.87     13.08 o 
  -2  13   3      243.45      236.66     27.82 o 
  -1  13   3      869.73      818.43     40.15 o 
   0  13   3      459.00      437.79     32.58 o 
   1  13   3      873.37      632.94     90.84 o 
   2  13   3      252.17      241.08     27.40 o 
   3  13   3       39.27       46.59     14.75 o 
   4  13   3      169.52      161.46     29.58 o 
   5  13   3       41.65       33.66     22.70 o 
   6  13   3      144.39      209.00     32.58 o 
   7  13   3        4.47        9.24     39.58 o 
  -7  14   3       12.43       33.15     19.07 o 
  -6  14   3       52.44       62.47     23.26 o 
  -5  14   3       31.93       36.81     21.26 o 
  -4  14   3      159.12      117.71     23.72 o 
  -3  14   3       36.56       21.74     10.04 o 
  -2  14   3      107.09      119.48     20.37 o 
  -1  14   3      131.28      149.41     21.79 o 
   0  14   3      442.53      461.88     33.53 o 
   1  14   3      132.82      149.51     15.08 o 
   2  14   3      105.14      126.88     21.18 o 
   3  14   3       36.51       35.76     13.06 o 
   4  14   3      158.29      142.10     27.79 o 
   5  14   3       31.68       30.70     13.75 o 
   6  14   3       51.03       51.68     14.12 o 
   7  14   3       12.47       29.92     16.43 o 
  -6  15   3       66.80       63.86     44.71 o 
  -5  15   3       69.53       54.66     18.70 o 
  -4  15   3       99.52      133.09     25.25 o 
  -3  15   3       41.65       32.84     10.94 o 
  -2  15   3     1410.52     1251.28     54.69 o 
  -1  15   3      315.23      313.32     32.31 o 
   0  15   3     3241.46     2952.22    133.65 o 
   1  15   3      312.90      319.92     24.10 o 
   2  15   3     1403.56     1168.28     52.28 o 
   3  15   3       40.77       38.10     14.14 o 
   4  15   3      103.56      120.62     24.51 o 
   5  15   3       68.53       77.57     17.45 o 
   6  15   3       66.75       88.96     22.05 o 
  -6  16   3       24.95       67.15     27.89 o 
  -5  16   3       57.98       75.26     23.05 o 
  -4  16   3       93.54      114.70     24.64 o 
  -3  16   3      193.82      222.69     28.57 o 
  -2  16   3      174.22      182.69     25.24 o 
  -1  16   3      606.44      625.07     43.67 o 
   0  16   3      345.94      339.98     34.46 o 
   1  16   3      605.28      493.14     36.73 o 
   2  16   3      171.17      198.29     26.29 o 
   3  16   3      194.28      174.42     25.09 o 
   4  16   3       92.81      125.05     25.52 o 
   5  16   3       58.60       53.01     22.27 o 
   6  16   3       24.34       47.37     14.55 o 
  -6  17   3       33.51       50.57     17.58 o 
  -5  17   3        1.17       -5.98     13.10 o 
  -4  17   3       76.05       78.29     18.80 o 
  -3  17   3       60.40       58.66     15.40 o 
  -2  17   3       57.02       72.25     16.15 o 
  -1  17   3      328.01      368.60     37.07 o 
   0  17   3       22.57       25.24      9.55 o 
   1  17   3      332.92      278.16     35.04 o 
   2  17   3       55.96       68.72     20.12 o 
   3  17   3       56.69       37.69     13.84 o 
   4  17   3       75.91       82.20     23.46 o 
   5  17   3        0.91       21.12     12.59 o 
   6  17   3       32.55        4.56     14.67 o 
  -5  18   3        7.35        9.82     15.51 o 
  -4  18   3       15.33        5.51     11.75 o 
  -3  18   3      170.25      143.45     27.16 o 
  -2  18   3        2.45       11.29     10.51 o 
  -1  18   3       67.79       86.43     17.33 o 
   0  18   3        0.21       23.01     21.21 o 
   1  18   3       73.12      108.68     18.69 o 
   2  18   3        2.81       23.17     11.79 o 
   3  18   3      173.28      176.69     25.28 o 
   4  18   3       15.51       22.11     17.30 o 
   5  18   3        7.69       -2.16     11.04 o 
  -5  19   3       49.21       45.37     41.71 o 
  -4  19   3       10.39       -9.50     12.45 o 
  -3  19   3       25.07       21.84     13.25 o 
  -2  19   3      223.12      252.01     31.72 o 
  -1  19   3       30.36       70.05     16.14 o 
   0  19   3      248.09      305.99     53.91 o 
   1  19   3       28.92       39.16     22.33 o 
   2  19   3      222.13      185.42     29.28 o 
   3  19   3       27.02       32.17     11.05 o 
   4  19   3       10.43        9.21     12.12 o 
   5  19   3       47.91       55.65     19.05 o 
  -4  20   3       38.99       35.33     16.15 o 
  -3  20   3        1.01       17.38     12.67 o 
  -2  20   3      187.84      206.07     25.66 o 
  -1  20   3      232.17      258.62     32.82 o 
   0  20   3        2.82       42.17     22.34 o 
   1  20   3      231.71      223.57     47.63 o 
   2  20   3      186.46      191.57     28.49 o 
   3  20   3        0.81        4.88     11.21 o 
   4  20   3       39.24       47.62     12.88 o 
  -3  21   3       31.67       40.81     17.65 o 
  -2  21   3       22.97       73.27     15.13 o 
  -1  21   3      160.97      162.49     34.19 o 
   0  21   3       26.26       53.11     19.82 o 
   1  21   3      160.36      228.49     44.43 o 
   2  21   3       22.45       45.77     19.93 o 
   3  21   3       29.97       25.25     20.15 o 
  -2  22   3       28.24       24.39     14.64 o 
  -1  22   3      187.15      221.70     36.29 o 
   0  22   3       21.26       24.26     16.41 o 
   1  22   3      184.05      230.83     40.10 o 
   2  22   3       29.01       62.60     24.06 o 
  -1  23   3       23.37       36.60     17.12 o 
   0  23   3        1.71       39.96     30.88 o 
   1  23   3       23.81       52.29     18.86 o 
   0   0   4     2963.78     3013.10     75.24 o 
   1   0   4     8160.67     8314.72    238.83 o 
   2   0   4      829.00      830.69     28.16 o 
   3   0   4     1345.57     1314.86     41.72 o 
   4   0   4       23.21       28.96      8.55 o 
   5   0   4       11.82       34.18     12.14 o 
   6   0   4       66.06       78.96     17.21 o 
   7   0   4      190.56      244.04     40.36 o 
   8   0   4        9.29       42.06     25.81 o 
  -8   1   4        4.40        5.19      9.73 o 
  -7   1   4      102.34      143.24     23.27 o 
  -6   1   4      533.99      496.85     41.48 o 
  -5   1   4       88.86      109.63     22.42 o 
  -4   1   4      857.80      872.60     40.10 o 
  -3   1   4      682.78      735.94     33.16 o 
  -2   1   4     1504.59     1395.53     38.88 o 
  -1   1   4    14280.67    14967.94    252.64 o 
   0   1   4     2048.53     2250.18     32.16 o 
   1   1   4    14165.88    14750.13    500.78 o 
   2   1   4     1517.15     1429.11     53.16 o 
   3   1   4      689.83      717.72     26.19 o 
   4   1   4      864.28      870.22     38.59 o 
   5   1   4       86.46      112.58     18.36 o 
   6   1   4      534.03      467.22     35.35 o 
   7   1   4      104.60      153.21     24.51 o 
   8   1   4        4.32       17.40     20.05 o 
  -8   2   4        0.63       -6.70     18.44 o 
  -7   2   4       75.03      122.02     24.97 o 
  -6   2   4       33.54       37.14     11.27 o 
  -5   2   4      373.37      363.96     27.96 o 
  -4   2   4      582.76      563.60     33.14 o 
  -3   2   4     9930.55     9575.93    126.39 o 
  -2   2   4      897.99      797.34     20.78 o 
  -1   2   4    13731.01    13720.10    222.70 o 
   0   2   4      365.90      325.93     13.61 o 
   1   2   4    13665.75    14210.67    384.36 o 
   2   2   4      919.11      856.07     36.71 o 
   3   2   4     9856.46     9444.79    271.68 o 
   4   2   4      595.96      588.23     34.19 o 
   5   2   4      366.46      369.83     36.11 o 
   6   2   4       32.98       47.42     17.18 o 
   7   2   4       76.05      111.77     46.32 o 
   8   2   4        0.61       12.68     20.16 o 
  -8   3   4       72.39       88.38     22.14 o 
  -7   3   4       15.33       24.53     13.09 o 
  -6   3   4      530.52      498.33     36.97 o 
  -5   3   4       11.33       15.53      6.71 o 
  -4   3   4     1090.40     1014.36     37.79 o 
  -3   3   4     1131.70      984.09     32.28 o 
  -2   3   4      968.80      961.60     24.02 o 
  -1   3   4     1418.06     1391.56     27.01 o 
   0   3   4      344.09      336.91     15.33 o 
   1   3   4     1405.52     1491.00     54.77 o 
   2   3   4      980.66     1027.83     40.85 o 
   3   3   4     1127.18     1069.71     56.72 o 
   4   3   4     1088.03     1016.99     38.84 o 
   5   3   4       12.14       28.45      7.42 o 
   6   3   4      525.57      505.38     48.11 o 
   7   3   4       15.80       26.27     26.96 o 
   8   3   4       71.72       79.74     24.43 o 
  -8   4   4        4.08        9.87     17.29 o 
  -7   4   4      171.72      192.04     33.16 o 
  -6   4   4      158.26      182.92     24.56 o 
  -5   4   4       98.86      100.65     16.66 o 
  -4   4   4      134.19      147.45     18.09 o 
  -3   4   4      234.25      204.32     15.22 o 
  -2   4   4     2512.54     2759.62    115.08 o 
  -1   4   4     1035.67     1023.24     24.01 o 
   0   4   4     7498.48     7662.40    141.83 o 
   1   4   4     1030.08     1068.26     38.26 o 
   2   4   4     2466.13     2852.87     91.97 o 
   3   4   4      231.01      148.12     60.99 o 
   4   4   4      144.58       79.55     57.16 o 
   5   4   4       97.48       36.41     29.38 o 
   6   4   4      161.68       29.56    113.04 o 
   7   4   4      171.33      170.42     55.77 o 
   8   4   4        4.11       26.04     17.75 o 
  -8   5   4        3.64       19.45     10.98 o 
  -7   5   4       10.17       37.48     15.64 o 
  -6   5   4      318.71      349.10     43.04 o 
  -5   5   4      545.74      506.93     34.65 o 
  -4   5   4       61.31       65.76     12.36 o 
  -3   5   4     1793.15     1710.72     63.34 o 
  -2   5   4     4912.79     5097.26    191.37 o 
  -1   5   4     6908.65     7069.86    158.12 o 
   0   5   4    14524.14    14613.11    237.38 o 
   1   5   4     6907.28     7198.24    240.49 o 
   2   5   4     4868.72     1074.80   2570.40 o 
   3   5   4     1803.59     1748.74     61.58 o 
   4   5   4       61.57       63.28     14.20 o 
   5   5   4      543.78      531.47     43.57 o 
   6   5   4      318.21      281.85     67.52 o 
   7   5   4       10.07       26.04     23.85 o 
   8   5   4        3.79      -10.43     14.39 o 
  -8   6   4       34.49       92.98     19.90 o 
  -7   6   4       57.26       59.84     21.24 o 
  -6   6   4      131.60      111.55     25.91 o 
  -5   6   4     1252.90     1127.89     60.15 o 
  -4   6   4     1023.56      897.43     53.29 o 
  -3   6   4      199.52      187.01     17.46 o 
  -2   6   4     2118.32     1998.04     48.06 o 
  -1   6   4     1825.62     1827.39     37.20 o 
   0   6   4      620.84      667.85     21.33 o 
   1   6   4     1818.07     1875.62     47.12 o 
   2   6   4     2082.71     1325.53    593.43 o 
   3   6   4      192.99      208.90     22.26 o 
   4   6   4     1009.08      935.37     49.50 o 
   5   6   4     1251.17     1243.11     63.43 o 
   6   6   4      131.76      119.95     49.20 o 
   7   6   4       57.01       44.48     33.42 o 
   8   6   4       34.20       49.62     19.99 o 
  -8   7   4        2.66       28.21     23.62 o 
  -7   7   4      139.91       91.15     21.96 o 
  -6   7   4       42.30       45.58     19.15 o 
  -5   7   4      572.40      554.44     37.71 o 
  -4   7   4      165.73      189.08     22.80 o 
  -3   7   4       39.73       51.86      9.62 o 
  -2   7   4      790.27      828.37     28.68 o 
  -1   7   4      904.33      850.50     19.74 o 
   0   7   4     3440.88     3386.97     61.62 o 
   1   7   4      909.29      926.51     30.74 o 
   2   7   4      781.09      915.49     43.85 o 
   3   7   4       40.90       41.11     12.11 o 
   4   7   4      166.39      176.54     25.93 o 
   5   7   4      569.11      538.00     83.54 o 
   6   7   4       40.60       64.99     37.22 o 
   7   7   4      141.17      148.64     50.93 o 
   8   7   4        2.51       14.79     14.00 o 
  -8   8   4        0.93       26.56     14.21 o 
  -7   8   4       61.51       87.61     22.26 o 
  -6   8   4      293.30      259.16     39.79 o 
  -5   8   4      107.68      115.35     24.27 o 
  -4   8   4      101.21      102.12     14.74 o 
  -3   8   4     2307.06     2146.18     95.52 o 
  -2   8   4      369.91      382.81     22.99 o 
  -1   8   4     5697.37     5923.95    111.41 o 
   0   8   4      321.26      385.90     15.90 o 
   1   8   4     5735.52     6290.90    234.94 o 
   2   8   4      364.42      449.99     33.39 o 
   3   8   4     2281.19     2242.05     77.03 o 
   4   8   4      102.59      113.88     20.97 o 
   5   8   4      102.51       79.39     41.60 o 
   6   8   4      293.06      318.72     72.94 o 
   7   8   4       62.35      132.23     37.00 o 
   8   8   4        0.91        2.16     13.69 o 
  -8   9   4       22.82       17.28     22.01 o 
  -7   9   4       44.48       58.81     33.88 o 
  -6   9   4       57.68       56.85     17.60 o 
  -5   9   4      149.25      184.18     32.01 o 
  -4   9   4       31.68       38.72      9.23 o 
  -3   9   4     1239.14     1209.80     40.71 o 
  -2   9   4      491.56      466.55     26.51 o 
  -1   9   4      498.96      484.63     15.23 o 
   0   9   4      749.46      777.10     52.54 o 
   1   9   4      526.51      579.02     40.23 o 
   2   9   4      495.28      519.44     30.55 o 
   3   9   4     1242.35     1350.54     59.00 o 
   4   9   4       30.30       46.44     25.23 o 
   5   9   4      148.27      192.20     54.96 o 
   6   9   4       58.12      106.13     44.48 o 
   7   9   4       44.08       66.76     23.77 o 
   8   9   4       23.02       29.73     24.08 o 
  -8  10   4        0.60       12.48     15.98 o 
  -7  10   4       17.98       43.71     22.36 o 
  -6  10   4      212.25      192.77     34.82 o 
  -5  10   4       36.64       38.11     18.58 o 
  -4  10   4      152.40      149.04     19.65 o 
  -3  10   4     2261.34     2114.23     84.59 o 
  -2  10   4      439.34      449.56     26.78 o 
  -1  10   4     1556.41     1462.45     28.76 o 
   0  10   4      199.35      243.96     16.47 o 
   1  10   4     1543.33     1573.87     60.47 o 
   2  10   4      433.12      486.92     33.25 o 
   3  10   4     2267.05     2321.45    128.94 o 
   4  10   4      151.71      153.48     48.86 o 
   5  10   4       39.26       81.81     37.68 o 
   6  10   4      212.32      219.64     46.96 o 
   7  10   4       18.50       25.82     16.37 o 
   8  10   4        0.60      -26.79     17.86 o 
  -7  11   4       18.87       39.62     18.85 o 
  -6  11   4       65.92       99.30     34.43 o 
  -5  11   4      121.86      123.80     26.48 o 
  -4  11   4      413.34      360.57     31.19 o 
  -3  11   4      907.54      801.26     36.12 o 
  -2  11   4      267.84      256.27     23.88 o 
  -1  11   4     1066.39     1028.64     27.02 o 
   0  11   4      727.27      681.25     44.60 o 
   1  11   4     1055.63     1043.70     39.07 o 
   2  11   4      261.49      314.89     27.54 o 
   3  11   4      898.90      895.09     90.57 o 
   4  11   4      411.97      378.64     75.13 o 
   5  11   4      122.39      105.23     32.28 o 
   6  11   4       65.14       83.27     32.28 o 
   7  11   4       18.11       27.92     21.95 o 
  -7  12   4        1.04       23.06     15.89 o 
  -6  12   4       78.38       88.66     30.07 o 
  -5  12   4      595.24      500.22     67.13 o 
  -4  12   4      168.96      233.46     34.68 o 
  -3  12   4      220.14      200.72     25.81 o 
  -2  12   4       74.70       89.93     16.50 o 
  -1  12   4       58.83       91.42     12.19 o 
   0  12   4        0.96       16.48      9.42 o 
   1  12   4       60.08      104.28     11.58 o 
   2  12   4       79.97       97.82     14.92 o 
   3  12   4      216.40      205.65     39.40 o 
   4  12   4      162.26      194.10     38.84 o 
   5  12   4      602.26      671.30    116.84 o 
   6  12   4       77.32      100.50     31.21 o 
   7  12   4        1.10       50.45     20.91 o 
  -7  13   4        2.98       21.24     20.63 o 
  -6  13   4       18.23       48.38     25.35 o 
  -5  13   4       25.55       33.37     19.92 o 
  -4  13   4      102.44      130.04     25.37 o 
  -3  13   4       92.22      104.71     19.04 o 
  -2  13   4      247.76      235.26     27.61 o 
  -1  13   4      190.42      230.86     26.55 o 
   0  13   4     3599.28     3386.83     90.87 o 
   1  13   4      196.39      250.02     20.25 o 
   2  13   4      250.54      281.67     22.71 o 
   3  13   4       89.43       85.62     19.25 o 
   4  13   4      102.48       96.96     29.18 o 
   5  13   4       26.18       46.45     20.68 o 
   6  13   4       18.68       68.31     24.19 o 
   7  13   4        2.95       -3.98     16.38 o 
  -7  14   4       14.37       10.48     33.30 o 
  -6  14   4      115.71      156.05     37.65 o 
  -5  14   4       29.47       41.52     19.18 o 
  -4  14   4      127.25      130.50     25.45 o 
  -3  14   4       63.68       73.59     16.86 o 
  -2  14   4     1374.95     1269.68     66.16 o 
  -1  14   4      398.66      419.07     36.74 o 
   0  14   4        5.84       32.05      7.28 o 
   1  14   4      400.94      331.61     22.36 o 
   2  14   4     1396.07     1231.58     52.03 o 
   3  14   4       63.23       68.97     17.31 o 
   4  14   4      123.27       96.33     30.69 o 
   5  14   4       29.12       43.33     14.86 o 
   6  14   4      116.20       83.30     18.52 o 
   7  14   4       14.32       13.04     16.85 o 
  -6  15   4      128.94       78.04     33.19 o 
  -5  15   4       26.17       36.55     17.32 o 
  -4  15   4      224.06      209.22     32.01 o 
  -3  15   4      230.37      231.67     29.06 o 
  -2  15   4       99.94      111.67     20.95 o 
  -1  15   4      595.10      523.18     39.42 o 
   0  15   4     2239.08     2080.30     94.94 o 
   1  15   4      591.82      297.57     93.97 o 
   2  15   4      104.39      117.50     20.97 o 
   3  15   4      232.54      224.04     29.18 o 
   4  15   4      224.84      188.91     32.93 o 
   5  15   4       25.56       35.28     15.15 o 
   6  15   4      130.71      144.19     24.32 o 
  -6  16   4       72.03       64.15     36.24 o 
  -5  16   4       89.40      126.63     23.47 o 
  -4  16   4       98.39       87.20     19.36 o 
  -3  16   4      400.68      365.29     44.56 o 
  -2  16   4       30.07       44.84     12.39 o 
  -1  16   4      483.94      471.14     41.94 o 
   0  16   4       41.46       40.79     13.72 o 
   1  16   4      479.73      464.09     47.16 o 
   2  16   4       27.22       47.01     12.76 o 
   3  16   4      404.73      343.14     37.42 o 
   4  16   4       98.32       95.21     22.92 o 
   5  16   4       91.18       97.09     20.72 o 
   6  16   4       70.71       65.28     15.32 o 
  -6  17   4       61.22       74.61     18.30 o 
  -5  17   4        3.02       11.66     17.73 o 
  -4  17   4       81.80       72.09     17.90 o 
  -3  17   4      115.71      137.06     27.19 o 
  -2  17   4     1198.95     1100.53     53.35 o 
  -1  17   4        2.26       -0.40      8.80 o 
   0  17   4       49.41       55.90     10.33 o 
   1  17   4        1.46        7.65      9.78 o 
   2  17   4     1204.51     1041.23     51.07 o 
   3  17   4      113.75      120.14     20.29 o 
   4  17   4       81.48       79.60     19.43 o 
   5  17   4        3.23       13.52     11.84 o 
   6  17   4       61.67       61.16     45.92 o 
  -5  18   4       52.24       51.65     16.37 o 
  -4  18   4       20.28       25.16     11.94 o 
  -3  18   4       80.23       78.22     19.31 o 
  -2  18   4       36.08       70.12     12.93 o 
  -1  18   4      492.20      482.62     39.09 o 
   0  18   4        0.01       13.76     14.27 o 
   1  18   4      485.54      493.80     87.34 o 
   2  18   4       35.41       54.79     16.70 o 
   3  18   4       84.48       59.47     12.76 o 
   4  18   4       20.81       30.14     14.93 o 
   5  18   4       52.66       74.81     15.13 o 
  -5  19   4        3.32        4.24     13.19 o 
  -4  19   4       22.09       42.28     14.69 o 
  -3  19   4       20.62       32.75     23.89 o 
  -2  19   4       34.44       45.61     19.28 o 
  -1  19   4      523.52      551.18     38.52 o 
   0  19   4       50.10       93.36     36.76 o 
   1  19   4      508.30      503.57     70.52 o 
   2  19   4       34.64       77.25     18.01 o 
   3  19   4       19.95       36.69     11.78 o 
   4  19   4       22.00       52.62     14.77 o 
   5  19   4        3.11       21.10     13.20 o 
  -4  20   4       44.73       72.10     17.43 o 
  -3  20   4       35.67       53.96     13.78 o 
  -2  20   4       34.17       41.11     13.00 o 
  -1  20   4      112.34      151.24     21.76 o 
   0  20   4      485.48      523.52     70.77 o 
   1  20   4      109.68      116.64     32.44 o 
   2  20   4       34.79       44.54     30.42 o 
   3  20   4       35.61       60.62     14.91 o 
   4  20   4       44.73       76.44     17.62 o 
  -3  21   4       43.92       54.03     14.15 o 
  -2  21   4       61.49       72.46     26.73 o 
  -1  21   4       60.13       75.13     29.84 o 
   0  21   4       37.72       94.01     23.62 o 
   1  21   4       57.09       77.32     22.95 o 
   2  21   4       63.10      119.13     28.75 o 
   3  21   4       43.58      110.91     18.50 o 
  -2  22   4       11.59       42.57     16.32 o 
  -1  22   4       12.54       88.52     31.51 o 
   0  22   4        0.94       13.08     15.52 o 
   1  22   4       11.94       27.39     28.63 o 
   2  22   4       10.85       84.76     21.31 o 
   0  23   4        0.80       28.84     37.51 o 
   1   0   5     1755.27     1773.94     44.74 o 
   2   0   5     1344.53     1229.21     35.75 o 
   3   0   5     7008.39     6800.85    133.15 o 
   4   0   5      420.35      445.96     27.25 o 
   5   0   5      277.78      232.30     27.71 o 
   6   0   5      159.89      159.31     22.37 o 
   7   0   5       76.85       88.06     22.29 o 
   8   0   5        7.08       -8.18     22.58 o 
  -8   1   5        2.79        4.38      9.91 o 
  -7   1   5      174.99      203.55     34.21 o 
  -6   1   5      280.61      231.67     30.74 o 
  -5   1   5      266.63      296.78     31.88 o 
  -4   1   5      302.00      309.16     29.72 o 
  -3   1   5     2824.00     2682.38     83.43 o 
  -2   1   5      668.22      678.48     22.83 o 
  -1   1   5     3161.60     3149.70     43.76 o 
   0   1   5    17205.26    17353.96    956.49 o 
   1   1   5     3192.85     3247.13     93.69 o 
   2   1   5      649.62      677.66     22.36 o 
   3   1   5     2807.48     2692.91     87.44 o 
   4   1   5      306.54      296.87     19.66 o 
   5   1   5      273.15      267.17     25.18 o 
   6   1   5      284.29      277.95     28.39 o 
   7   1   5      176.08      187.22     26.49 o 
   8   1   5        2.98       34.57     23.39 o 
  -8   2   5        2.88       -1.34     11.06 o 
  -7   2   5      485.64      477.68     49.26 o 
  -6   2   5      103.02      114.29     19.41 o 
  -5   2   5       87.99       71.18     13.55 o 
  -4   2   5      732.02      665.00     36.51 o 
  -3   2   5     1323.17     1185.79     43.97 o 
  -2   2   5      946.04      612.13    164.43 o 
  -1   2   5      351.81      299.50     49.19 o 
   0   2   5    58010.08    62152.61    967.74 o 
   1   2   5      355.17      364.36     14.83 o 
   2   2   5      946.69      947.19     46.04 o 
   3   2   5     1333.43     1230.11     49.68 o 
   4   2   5      745.57      703.94     29.00 o 
   5   2   5       85.50       73.47     12.43 o 
   6   2   5       99.98      129.72     21.93 o 
   7   2   5      483.71      491.73     48.82 o 
   8   2   5        2.99        9.10     23.28 o 
  -8   3   5       57.58       49.88     37.56 o 
  -7   3   5      109.91      134.57     26.45 o 
  -6   3   5     1030.98      932.62     54.63 o 
  -5   3   5       82.19       67.76     12.73 o 
  -4   3   5     1464.81     1316.07     61.58 o 
  -3   3   5     1205.70     1126.17     34.22 o 
  -2   3   5     2146.30     2102.29     65.34 o 
  -1   3   5    17208.28    17158.83    259.74 o 
   0   3   5     1436.80     1582.43     33.43 o 
   1   3   5    17138.84    17810.72    362.61 o 
   2   3   5     2179.84     2185.38    116.89 o 
   3   3   5     1224.21     1176.70     31.21 o 
   4   3   5     1469.05     1364.30     39.38 o 
   5   3   5       79.78       78.31     12.14 o 
   6   3   5     1029.08      931.64     89.82 o 
   7   3   5      108.69      172.27     57.61 o 
   8   3   5       57.58       52.89     25.70 o 
  -8   4   5       17.05       20.80     14.32 o 
  -7   4   5      131.13      138.17     27.99 o 
  -6   4   5       40.65       52.18     19.83 o 
  -5   4   5        9.51        2.58      5.93 o 
  -4   4   5       72.98       87.92     13.65 o 
  -3   4   5      147.69      171.00     15.15 o 
  -2   4   5     2470.04     2576.64     78.54 o 
  -1   4   5     2595.73     2569.64     65.50 o 
   0   4   5      268.89      237.03     16.12 o 
   1   4   5     2594.83     2653.40     45.92 o 
   2   4   5     2487.69     2757.15     85.75 o 
   3   4   5      155.84      173.54     11.50 o 
   4   4   5       73.86       70.21     10.34 o 
   5   4   5        9.52       28.65      8.26 o 
   6   4   5       42.05       91.79     22.91 o 
   7   4   5      129.43      148.87     56.46 o 
   8   4   5       17.23       20.86     19.36 o 
  -8   5   5       36.28       49.56     20.62 o 
  -7   5   5      104.89      122.42     26.91 o 
  -6   5   5       57.83       61.25     20.49 o 
  -5   5   5       92.74      101.15     17.21 o 
  -4   5   5     1358.58     1201.26     42.53 o 
  -3   5   5     2275.25     2383.89     74.09 o 
  -2   5   5     1698.47     1636.95     54.45 o 
  -1   5   5      173.53      180.43     13.62 o 
   0   5   5       44.33       49.07      7.50 o 
   1   5   5      172.72      178.09     19.68 o 
   2   5   5     1668.29     1684.02     59.16 o 
   3   5   5     2286.34     2545.74    109.47 o 
   4   5   5     1334.30     1252.47     58.06 o 
   5   5   5       93.69       35.22     32.09 o 
   6   5   5       59.69       88.61     38.49 o 
   7   5   5      105.96       88.50     39.87 o 
   8   5   5       36.46       73.29     29.50 o 
  -8   6   5        6.59        8.79     10.14 o 
  -7   6   5       75.82       94.93     24.53 o 
  -6   6   5      163.43      186.70     32.53 o 
  -5   6   5       57.77       41.69     16.18 o 
  -4   6   5      385.33      390.36     27.68 o 
  -3   6   5      679.20      723.48     36.35 o 
  -2   6   5     1032.35     1014.43     46.08 o 
  -1   6   5      262.58      256.47     16.51 o 
   0   6   5     1320.18     1295.35     34.18 o 
   1   6   5      254.19      239.87     28.23 o 
   2   6   5     1015.22     1095.38     48.66 o 
   3   6   5      696.13      439.34    263.81 o 
   4   6   5      385.02      401.91     24.00 o 
   5   6   5       55.37       51.18     15.88 o 
   6   6   5      161.38      187.59     57.73 o 
   7   6   5       74.81       79.16     41.71 o 
   8   6   5        6.41       18.32     21.32 o 
  -8   7   5       17.07       22.41     11.32 o 
  -7   7   5        2.06       21.44     13.28 o 
  -6   7   5      234.58      239.43     38.87 o 
  -5   7   5      353.64      329.76     40.68 o 
  -4   7   5      551.24      551.88     32.54 o 
  -3   7   5      797.19      781.16     48.23 o 
  -2   7   5     1703.40     1621.46     65.81 o 
  -1   7   5      266.82      238.41     16.98 o 
   0   7   5     1186.31     1081.63     35.74 o 
   1   7   5      274.93      258.79     15.19 o 
   2   7   5     1714.05     1621.61     97.71 o 
   3   7   5      790.68      845.78     79.39 o 
   4   7   5      562.90      599.36     43.67 o 
   5   7   5      353.72      360.09     73.63 o 
   6   7   5      235.23      224.58     63.95 o 
   7   7   5        1.95        5.76     18.21 o 
   8   7   5       16.96       20.02     16.82 o 
  -8   8   5        7.88        4.86     13.62 o 
  -7   8   5        7.36       13.68     12.83 o 
  -6   8   5       36.53       21.16     15.71 o 
  -5   8   5      689.67      656.39     57.52 o 
  -4   8   5      234.68      266.38     22.55 o 
  -3   8   5       59.95       75.52     12.09 o 
  -2   8   5       77.04      120.72     14.66 o 
  -1   8   5      960.40      926.08     21.88 o 
   0   8   5     1219.26     1337.18     45.28 o 
   1   8   5      985.51      999.92     27.48 o 
   2   8   5       76.76       18.80     53.70 o 
   3   8   5       57.46       68.42     16.61 o 
   4   8   5      231.67      262.30     33.75 o 
   5   8   5      689.62      729.74     85.15 o 
   6   8   5       38.07       53.70     35.26 o 
   7   8   5        6.91       39.75     29.50 o 
   8   8   5        8.03       -4.66     35.09 o 
  -8   9   5       25.26       51.19     17.19 o 
  -7   9   5       20.22       18.96     12.83 o 
  -6   9   5      289.00      323.70     45.96 o 
  -5   9   5      265.72      249.09     38.07 o 
  -4   9   5      112.14      121.10     17.56 o 
  -3   9   5      332.52      351.61     25.59 o 
  -2   9   5     1389.79     1347.76     52.04 o 
  -1   9   5     2043.29     2140.12     34.91 o 
   0   9   5     4675.37     5260.33    120.67 o 
   1   9   5     2031.94     2305.80     91.01 o 
   2   9   5     1388.14     1013.95    436.25 o 
   3   9   5      333.52      427.49     35.31 o 
   4   9   5      112.23      125.71     41.25 o 
   5   9   5      259.96      219.74     60.84 o 
   6   9   5      291.34      299.25     73.86 o 
   7   9   5       20.32       39.87     21.32 o 
   8   9   5       25.48       57.22     18.68 o 
  -7  10   5       14.08       44.58     24.26 o 
  -6  10   5       63.62       87.23     33.92 o 
  -5  10   5      689.15      636.07     60.13 o 
  -4  10   5      196.93      228.31     29.54 o 
  -3  10   5      200.06      213.78     22.25 o 
  -2  10   5      289.19      277.54     23.86 o 
  -1  10   5     1607.14     1613.83     31.44 o 
   0  10   5     3633.61     3518.21     69.65 o 
   1  10   5     1605.59     1738.90     91.57 o 
   2  10   5      281.78      287.94     26.70 o 
   3  10   5      197.94      254.01     27.19 o 
   4  10   5      190.76      196.00     55.19 o 
   5  10   5      692.79      690.56    104.51 o 
   6  10   5       62.89       62.91     38.49 o 
   7  10   5       14.72       30.43     18.55 o 
  -7  11   5       10.49       26.30     17.38 o 
  -6  11   5       47.93       48.00     19.42 o 
  -5  11   5      105.81       86.28     24.46 o 
  -4  11   5       70.11       83.49     18.31 o 
  -3  11   5      127.72      131.60     17.81 o 
  -2  11   5      341.42      360.78     28.01 o 
  -1  11   5       80.77       87.62     10.06 o 
   0  11   5      616.14      556.04     22.72 o 
   1  11   5       76.54      108.19     15.63 o 
   2  11   5      337.12      377.76     30.96 o 
   3  11   5      129.93      172.24     29.08 o 
   4  11   5       71.93       88.84     42.75 o 
   5  11   5      108.29      106.93     49.78 o 
   6  11   5       47.53       44.82     24.66 o 
   7  11   5       10.64       21.41     16.11 o 
  -7  12   5       27.59       40.34     24.77 o 
  -6  12   5       38.08       20.14     20.24 o 
  -5  12   5      392.76      421.29     51.46 o 
  -4  12   5      524.34      504.49     45.32 o 
  -3  12   5      273.83      269.24     26.61 o 
  -2  12   5       79.80       87.87     13.44 o 
  -1  12   5     1982.82     1870.41     46.83 o 
   0  12   5      263.69      265.08     21.86 o 
   1  12   5     1977.10     1790.73    129.52 o 
   2  12   5       83.52      103.05     20.22 o 
   3  12   5      270.44      204.76     61.07 o 
   4  12   5      527.59      513.11     91.61 o 
   5  12   5      390.07      417.46    100.65 o 
   6  12   5       39.53       50.37     24.97 o 
   7  12   5       27.77       63.83     22.89 o 
  -7  13   5       11.42        1.32     15.93 o 
  -6  13   5       17.93       38.21     28.32 o 
  -5  13   5       35.83       35.55     23.40 o 
  -4  13   5      268.15      283.34     42.10 o 
  -3  13   5       55.44       56.32     13.82 o 
  -2  13   5     1583.09     1477.50     55.33 o 
  -1  13   5      642.20      649.71     36.49 o 
   0  13   5      233.84      248.08     16.26 o 
   1  13   5      652.08      607.40     60.60 o 
   2  13   5     1581.16     1525.05     69.54 o 
   3  13   5       53.46       50.71     19.30 o 
   4  13   5      275.60      317.53     54.73 o 
   5  13   5       34.97       46.24     21.12 o 
   6  13   5       18.26        0.37     15.76 o 
   7  13   5       11.07       20.18     17.25 o 
  -7  14   5       23.28       40.09     16.91 o 
  -6  14   5       68.93       88.83     26.38 o 
  -5  14   5       43.58       42.99     15.48 o 
  -4  14   5       12.56       17.67     10.52 o 
  -3  14   5      109.70      139.26     27.15 o 
  -2  14   5     1231.06     1134.79     50.15 o 
  -1  14   5      350.32      402.65     36.30 o 
   0  14   5       35.86       36.61      9.66 o 
   1  14   5      349.48      293.07     60.07 o 
   2  14   5     1214.68     1119.81     49.70 o 
   3  14   5      105.00       90.09     21.09 o 
   4  14   5       12.36       -2.69     11.57 o 
   5  14   5       41.65       39.17     20.00 o 
   6  14   5       67.30       78.65     19.84 o 
   7  14   5       23.47       14.02     12.39 o 
  -6  15   5      182.48      212.81     42.91 o 
  -5  15   5       14.93       17.12     11.68 o 
  -4  15   5      132.84      106.03     38.26 o 
  -3  15   5      252.74      247.09     36.15 o 
  -2  15   5      244.48      250.02     30.04 o 
  -1  15   5     1053.54     1020.09     48.46 o 
   0  15   5       73.21       94.29     17.51 o 
   1  15   5     1060.56     1051.03     40.67 o 
   2  15   5      238.25      240.76     29.50 o 
   3  15   5      249.87      205.27     33.38 o 
   4  15   5      133.07      105.58     22.90 o 
   5  15   5       14.80       30.25     12.86 o 
   6  15   5      183.79      233.50     34.52 o 
  -6  16   5       18.06       31.93     17.96 o 
  -5  16   5       86.36       86.32     19.08 o 
  -4  16   5       29.02       41.22     15.62 o 
  -3  16   5      346.03      333.27     56.09 o 
  -2  16   5       81.44      101.57     20.99 o 
  -1  16   5      150.73      139.47     21.94 o 
   0  16   5     1326.35     1283.49     54.29 o 
   1  16   5      152.64      181.18     20.69 o 
   2  16   5       82.81       92.53     17.14 o 
   3  16   5      340.22      254.85     34.90 o 
   4  16   5       29.70       34.78     14.96 o 
   5  16   5       85.46      100.32     20.33 o 
   6  16   5       18.54       26.12     13.24 o 
  -5  17   5       94.17       99.22     21.10 o 
  -4  17   5       41.11       54.83     15.43 o 
  -3  17   5       85.44      119.33     25.84 o 
  -2  17   5       50.50       61.35     14.97 o 
  -1  17   5      613.58      635.98     46.59 o 
   0  17   5      638.56      708.25     43.07 o 
   1  17   5      604.82      578.78     45.65 o 
   2  17   5       50.04       40.17     11.67 o 
   3  17   5       87.18      101.15     18.35 o 
   4  17   5       39.93       18.77     12.53 o 
   5  17   5       93.42      103.05     24.81 o 
  -5  18   5        3.27       27.47     14.06 o 
  -4  18   5        3.60       12.49     10.56 o 
  -3  18   5      122.68      108.98     22.64 o 
  -2  18   5      126.23      135.90     29.07 o 
  -1  18   5      223.07      237.04     29.29 o 
   0  18   5       91.68      119.32     21.53 o 
   1  18   5      221.36      228.46     47.34 o 
   2  18   5      125.04      107.54     22.56 o 
   3  18   5      122.94      140.75     19.92 o 
   4  18   5        4.15       12.96     12.65 o 
   5  18   5        3.31       28.52     13.89 o 
  -4  19   5       13.68       -3.23     11.92 o 
  -3  19   5      278.38      284.13     39.31 o 
  -2  19   5      133.95      128.58     21.85 o 
  -1  19   5      146.16      166.06     20.68 o 
   0  19   5      397.58      379.78     60.28 o 
   1  19   5      149.05      190.41     44.21 o 
   2  19   5      132.01      138.93     22.86 o 
   3  19   5      272.93      266.32     36.18 o 
   4  19   5       13.60       39.72     17.99 o 
  -4  20   5       21.54       42.59     18.30 o 
  -3  20   5      193.15      170.48     41.89 o 
  -2  20   5       59.85       94.08     19.13 o 
  -1  20   5       45.88       54.20     19.03 o 
   0  20   5       14.96       45.88     21.59 o 
   1  20   5       44.47       62.27     25.61 o 
   2  20   5       57.88       79.67     25.36 o 
   3  20   5      193.84      176.39     26.66 o 
   4  20   5       20.71       44.34     13.28 o 
  -3  21   5       21.79       68.29     18.19 o 
  -2  21   5        2.81       29.63     13.62 o 
  -1  21   5        1.84       39.41     31.00 o 
   0  21   5        3.93       30.44     16.64 o 
   1  21   5        1.42       22.04     24.31 o 
   2  21   5        2.91       15.85     16.23 o 
   3  21   5       22.28       64.00     17.51 o 
  -2  22   5       34.00       52.57     15.86 o 
  -1  22   5       83.65       84.12     38.95 o 
   0  22   5        2.35       35.55     26.50 o 
   1  22   5       84.61      128.66     30.70 o 
   2  22   5       32.72       78.91     21.37 o 
   0  23   5       45.90       90.90     28.81 o 
   0   0   6    20580.84    22555.93    274.24 o 
   1   0   6       16.53       14.59      4.62 o 
   2   0   6       12.40       14.77      6.07 o 
   3   0   6     2744.16     2682.95    121.35 o 
   4   0   6      123.68      149.16     20.20 o 
   5   0   6        0.03       -1.02      5.19 o 
   6   0   6        4.65        5.10      7.87 o 
   7   0   6      246.46      287.06     38.02 o 
   8   0   6       39.83       45.63     26.50 o 
  -8   1   6        8.62       37.83     16.94 o 
  -7   1   6       57.97      102.21     23.11 o 
  -6   1   6       20.29       36.44     13.17 o 
  -5   1   6      124.53      156.14     23.63 o 
  -4   1   6       69.95       60.17     12.70 o 
  -3   1   6      326.99      349.42     26.12 o 
  -2   1   6     1896.48     1857.20     38.73 o 
  -1   1   6    11070.60    11606.16    144.44 o 
   0   1   6    52209.64    52557.22   2507.57 o 
   1   1   6    11118.68    11800.82    479.17 o 
   2   1   6     1899.62     1827.42     65.11 o 
   3   1   6      329.06      337.65     19.29 o 
   4   1   6       63.73       56.88     10.29 o 
   5   1   6      120.84      123.17     17.11 o 
   6   1   6       21.80       29.92     12.05 o 
   7   1   6       58.47       81.03     22.71 o 
   8   1   6        8.71       -5.53     20.05 o 
  -8   2   6       40.57       47.75     13.46 o 
  -7   2   6      146.87      161.99     26.91 o 
  -6   2   6       62.14       67.97     16.20 o 
  -5   2   6        6.80        9.79      5.91 o 
  -4   2   6       83.09       98.54     17.32 o 
  -3   2   6     2655.22     2558.91     66.38 o 
  -2   2   6      600.41      556.54     38.13 o 
  -1   2   6     5862.38     2944.55   1922.23 o 
   0   2   6      183.63      233.48     14.67 o 
   1   2   6     5799.79     6323.71    152.08 o 
   2   2   6      592.16      661.80     35.24 o 
   3   2   6     2662.31     2675.33     69.19 o 
   4   2   6       81.83      105.45     13.96 o 
   5   2   6        6.34       29.54      8.10 o 
   6   2   6       60.83       69.80     15.01 o 
   7   2   6      146.73      145.35     33.25 o 
   8   2   6       40.10       89.42     32.49 o 
  -8   3   6        5.47       -0.83     31.63 o 
  -7   3   6       16.53       43.55     15.20 o 
  -6   3   6       34.44       44.34     15.93 o 
  -5   3   6        0.83        6.22      6.16 o 
  -4   3   6     1236.98     1066.37     38.19 o 
  -3   3   6      358.99      344.37     17.14 o 
  -2   3   6       53.57       45.87      6.05 o 
  -1   3   6    15739.95    16030.31    137.54 o 
   0   3   6      252.75      276.39     15.67 o 
   1   3   6    15686.99    16791.86    386.84 o 
   2   3   6       49.71       62.63      8.03 o 
   3   3   6      375.61      366.26     18.22 o 
   4   3   6     1253.46     1122.24     58.91 o 
   5   3   6        1.13       19.29      7.67 o 
   6   3   6       35.17       53.78     17.89 o 
   7   3   6       17.01       21.78     28.12 o 
   8   3   6        5.34       35.84     22.12 o 
  -8   4   6        5.66       20.07     13.89 o 
  -7   4   6      236.60      253.94     37.93 o 
  -6   4   6        8.74       15.34     13.66 o 
  -5   4   6       54.94       63.78     13.10 o 
  -4   4   6      602.24      537.92     27.56 o 
  -3   4   6      194.47      178.83     13.94 o 
  -2   4   6     3363.08     3221.87     77.12 o 
  -1   4   6      999.11     1030.25     23.30 o 
   0   4   6     4761.60     4624.48     93.05 o 
   1   4   6     1002.09     1102.72     34.52 o 
   2   4   6     3358.76     3496.68     92.71 o 
   3   4   6      190.54      199.30     13.72 o 
   4   4   6      602.52      566.86     40.41 o 
   5   4   6       53.86       79.52     15.79 o 
   6   4   6        8.80       16.82     12.41 o 
   7   4   6      239.47      173.99     57.73 o 
   8   4   6        5.88       -3.57     18.21 o 
  -8   5   6        0.28       14.49     10.93 o 
  -7   5   6      110.91       76.29     21.49 o 
  -6   5   6      188.51      228.33     35.57 o 
  -5   5   6       55.08       72.92     19.27 o 
  -4   5   6      690.73      695.98     43.36 o 
  -3   5   6     1340.04     1327.77     59.61 o 
  -2   5   6      132.01      155.02     15.56 o 
  -1   5   6      541.09      543.70     21.80 o 
   0   5   6      331.32      332.90     20.32 o 
   1   5   6      550.59      557.29     22.88 o 
   2   5   6      130.38      149.11     13.36 o 
   3   5   6     1334.42     1430.00     43.59 o 
   4   5   6      692.38      701.77     32.82 o 
   5   5   6       57.86       79.48     19.72 o 
   6   5   6      190.99      229.07     63.84 o 
   7   5   6      112.50      109.24     46.78 o 
   8   5   6        0.32       92.64     43.44 o 
  -8   6   6       38.73       23.04     11.18 o 
  -7   6   6      143.54      130.99     29.49 o 
  -6   6   6        1.72       12.15     11.46 o 
  -5   6   6      227.85      229.35     33.88 o 
  -4   6   6       80.47       81.02     13.96 o 
  -3   6   6      348.35      368.74     20.86 o 
  -2   6   6     3679.03     3801.16    114.70 o 
  -1   6   6     2259.50     2144.46     40.67 o 
   0   6   6     1760.08     1737.38     50.81 o 
   1   6   6     2205.97     2160.76     66.89 o 
   2   6   6     3646.62     4044.23    287.49 o 
   3   6   6      344.59      371.39     28.11 o 
   4   6   6       82.26       30.78     24.95 o 
   5   6   6      226.10       59.66    110.79 o 
   6   6   6        1.87       27.65     29.61 o 
   7   6   6      144.45      140.58     52.43 o 
   8   6   6       38.86       39.41     18.09 o 
  -8   7   6       47.56       57.85     22.49 o 
  -7   7   6       76.41       90.28     25.69 o 
  -6   7   6      277.96      271.63     40.67 o 
  -5   7   6       31.90       40.22     16.89 o 
  -4   7   6      183.46      174.95     18.85 o 
  -3   7   6     2210.02     2149.36     63.71 o 
  -2   7   6     1869.06     1862.33     42.54 o 
  -1   7   6     1374.46     1437.51     38.06 o 
   0   7   6      980.09     1004.23     28.74 o 
   1   7   6     1360.02     1443.02     75.15 o 
   2   7   6     1845.07     2139.52     78.99 o 
   3   7   6     2210.37      433.06   1139.72 o 
   4   7   6      180.56      206.16     31.21 o 
   5   7   6       30.91       53.26     16.25 o 
   6   7   6      281.61      298.67     74.78 o 
   7   7   6       76.54      102.21     39.41 o 
   8   7   6       47.56       47.59     22.47 o 
  -8   8   6        2.38        1.69      9.83 o 
  -7   8   6       38.98       51.21     18.05 o 
  -6   8   6      313.27      299.75     42.83 o 
  -5   8   6      361.93      294.46     40.83 o 
  -4   8   6       50.62       44.63     12.25 o 
  -3   8   6      821.04      786.12     31.03 o 
  -2   8   6     2715.69     2697.38     60.53 o 
  -1   8   6     1987.32     1901.47     52.49 o 
   0   8   6     1728.61     1705.12     42.72 o 
   1   8   6     1961.65     1944.37     43.93 o 
   2   8   6     2716.51     2901.20    128.19 o 
   3   8   6      828.13      612.87    233.28 o 
   4   8   6       49.84       46.10     14.47 o 
   5   8   6      363.01      395.69     79.39 o 
   6   8   6      316.51      254.54     69.71 o 
   7   8   6       38.39       29.84     31.80 o 
   8   8   6        2.60        1.84     19.82 o 
  -8   9   6        4.52       40.34     19.58 o 
  -7   9   6       56.69       60.74     27.35 o 
  -6   9   6      413.33      431.94     53.74 o 
  -5   9   6      528.15      508.13     53.47 o 
  -4   9   6     1174.34     1044.59     49.42 o 
  -3   9   6       24.22       26.95      8.03 o 
  -2   9   6      682.17      745.16     29.99 o 
  -1   9   6      200.47      224.30     17.06 o 
   0   9   6     2054.08     2079.40    102.23 o 
   1   9   6      203.90      239.74     20.65 o 
   2   9   6      673.34      734.39     45.62 o 
   3   9   6       24.57       45.65     19.82 o 
   4   9   6     1158.17     1080.88     59.26 o 
   5   9   6      531.81      488.45     90.45 o 
   6   9   6      411.85      446.16     89.88 o 
   7   9   6       56.86      126.75     41.37 o 
   8   9   6        4.55       42.67     20.68 o 
  -7  10   6       28.11       38.95     22.98 o 
  -6  10   6       21.88       19.28     15.80 o 
  -5  10   6      439.17      427.34     51.52 o 
  -4  10   6       18.64       13.63     10.12 o 
  -3  10   6      366.05      371.27     26.84 o 
  -2  10   6     1119.80     1063.16     43.76 o 
  -1  10   6      210.74      212.87     11.12 o 
   0  10   6     1356.63     1385.51     86.27 o 
   1  10   6      208.96      253.27     24.42 o 
   2  10   6     1106.80      710.58    254.42 o 
   3  10   6      369.65      391.44     36.56 o 
   4  10   6       19.19       48.97     30.31 o 
   5  10   6      438.76      514.03     94.49 o 
   6  10   6       21.30       38.60     33.53 o 
   7  10   6       28.42       20.28     20.97 o 
  -7  11   6       29.52       41.98     19.57 o 
  -6  11   6      100.90      109.99     28.74 o 
  -5  11   6       38.68       32.43     16.89 o 
  -4  11   6      339.06      287.49     33.67 o 
  -3  11   6      797.64      767.51     34.84 o 
  -2  11   6      186.08      254.19     23.47 o 
  -1  11   6      262.41      253.30     16.91 o 
   0  11   6      394.11      354.24     19.01 o 
   1  11   6      268.39      322.07     32.47 o 
   2  11   6      191.67       34.18    107.57 o 
   3  11   6      794.39      820.67     51.88 o 
   4  11   6      341.22      345.68     76.86 o 
   5  11   6       37.68       22.35     34.45 o 
   6  11   6       99.66      128.94     53.47 o 
   7  11   6       28.77       22.43     19.43 o 
  -7  12   6       61.78      105.73     30.35 o 
  -6  12   6       46.45       35.07     18.14 o 
  -5  12   6      279.04      278.30     42.14 o 
  -4  12   6      409.75      402.98     41.07 o 
  -3  12   6       93.30       94.63     17.89 o 
  -2  12   6      217.66      243.75     24.31 o 
  -1  12   6      299.11      301.34     25.83 o 
   0  12   6      542.20      520.24     21.78 o 
   1  12   6      311.08      365.06     28.81 o 
   2  12   6      213.99       88.73     85.42 o 
   3  12   6       93.36      172.73     59.80 o 
   4  12   6      405.21      374.84     82.73 o 
   5  12   6      280.09      371.84     85.38 o 
   6  12   6       46.92       56.38     26.80 o 
   7  12   6       61.83       71.88     25.24 o 
  -7  13   6       27.64       46.23     16.99 o 
  -6  13   6      228.91      235.67     50.48 o 
  -5  13   6      148.44      171.87     28.39 o 
  -4  13   6      245.83      246.30     31.86 o 
  -3  13   6      256.81      214.19     28.42 o 
  -2  13   6       73.79       95.91     15.77 o 
  -1  13   6     1543.40     1512.32     54.66 o 
   0  13   6      669.13      632.55     29.58 o 
   1  13   6     1535.85     1504.62     77.56 o 
   2  13   6       73.65       66.31     17.12 o 
   3  13   6      249.47      253.73     70.52 o 
   4  13   6      241.65      237.72     66.37 o 
   5  13   6      144.24      114.21     33.45 o 
   6  13   6      227.37      232.36     76.86 o 
   7  13   6       27.19       22.55     17.94 o 
  -6  14   6       29.38       51.01     22.41 o 
  -5  14   6      237.25      228.65     36.37 o 
  -4  14   6       77.38       65.90     16.23 o 
  -3  14   6       31.04       28.11     15.89 o 
  -2  14   6      359.61      323.05     33.39 o 
  -1  14   6      477.08      470.32     36.11 o 
   0  14   6       51.06       54.59     13.29 o 
   1  14   6      478.26      456.34     36.17 o 
   2  14   6      353.16      319.46     27.92 o 
   3  14   6       30.11       23.11     17.37 o 
   4  14   6       78.85       97.97     31.07 o 
   5  14   6      235.88      178.88     42.60 o 
   6  14   6       29.20       23.11     27.83 o 
  -6  15   6       34.85        9.70     15.52 o 
  -5  15   6       64.68       74.52     25.59 o 
  -4  15   6      271.13      282.33     41.78 o 
  -3  15   6      105.40      102.72     20.82 o 
  -2  15   6      328.93      323.05     33.24 o 
  -1  15   6      525.48      555.72     41.31 o 
   0  15   6       54.12       56.51     13.94 o 
   1  15   6      525.52      548.22     33.70 o 
   2  15   6      325.49      302.87     32.75 o 
   3  15   6       99.45       84.17     21.34 o 
   4  15   6      268.61      220.39     33.93 o 
   5  15   6       67.91       81.52     19.28 o 
   6  15   6       34.22       27.43     23.30 o 
  -6  16   6       23.19       16.76     20.31 o 
  -5  16   6      111.77      119.27     26.15 o 
  -4  16   6      104.25       96.06     19.13 o 
  -3  16   6      172.76      215.86     34.91 o 
  -2  16   6      113.06      115.53     23.96 o 
  -1  16   6      419.52      504.61     43.58 o 
   0  16   6      473.87      529.29     39.93 o 
   1  16   6      421.74      468.96     30.71 o 
   2  16   6      114.66       85.06     14.98 o 
   3  16   6      172.41      165.82     29.14 o 
   4  16   6      103.21      102.64     21.20 o 
   5  16   6      112.28      110.94     20.27 o 
   6  16   6       23.68       15.86     13.30 o 
  -5  17   6        2.52       12.98     12.14 o 
  -4  17   6       14.43       22.94     12.69 o 
  -3  17   6       70.71       86.26     20.49 o 
  -2  17   6       91.39       69.54     33.20 o 
  -1  17   6       68.72       89.34     17.25 o 
   0  17   6      154.78      177.73     24.12 o 
   1  17   6       67.19       58.87     17.79 o 
   2  17   6       90.33       64.43     19.39 o 
   3  17   6       69.82       84.77     19.83 o 
   4  17   6       14.85       16.53     14.14 o 
   5  17   6        2.29       40.73     13.43 o 
  -5  18   6       33.55       20.02     15.22 o 
  -4  18   6       60.99       50.06     21.15 o 
  -3  18   6      188.48      196.33     30.99 o 
  -2  18   6       58.88       79.02     18.63 o 
  -1  18   6       43.78       73.85     13.20 o 
   0  18   6       86.37      112.31     15.49 o 
   1  18   6       42.21       78.91     29.14 o 
   2  18   6       62.38       48.12     17.64 o 
   3  18   6      186.59      195.68     27.92 o 
   4  18   6       60.04       51.56     15.06 o 
   5  18   6       33.37       40.20     12.90 o 
  -4  19   6       49.51       48.05     12.76 o 
  -3  19   6       19.46       33.81     11.79 o 
  -2  19   6      105.08      137.68     34.68 o 
  -1  19   6       37.55       46.91     22.12 o 
   0  19   6      124.05      179.86     40.09 o 
   1  19   6       38.90       66.10     26.36 o 
   2  19   6      101.19      107.55     18.98 o 
   3  19   6       19.44       35.76     30.48 o 
   4  19   6       47.51       54.55     13.46 o 
  -4  20   6        6.87       14.62     13.31 o 
  -3  20   6       18.46       36.99     12.90 o 
  -2  20   6       74.47       77.13     23.67 o 
  -1  20   6       32.35       68.52     13.05 o 
   0  20   6       15.33       17.38     16.72 o 
   1  20   6       31.44       17.78     20.59 o 
   2  20   6       77.57      100.61     47.53 o 
   3  20   6       17.97       34.05     33.07 o 
   4  20   6        6.81        9.01     15.23 o 
  -3  21   6       14.71       41.02     12.01 o 
  -2  21   6       96.24      142.59     36.27 o 
  -1  21   6       44.62       39.18     26.39 o 
   0  21   6        0.16       27.01     15.44 o 
   1  21   6       42.96       38.15     22.70 o 
   2  21   6       95.76      111.03     25.64 o 
   3  21   6       15.42        4.13     15.79 o 
  -2  22   6       41.39       94.71     18.35 o 
  -1  22   6       47.69       99.44     45.17 o 
   0  22   6       35.32       52.03     18.29 o 
   1  22   6       49.08      129.26     28.99 o 
   2  22   6       41.32       82.55     21.23 o 
   1   0   7    20719.33    21157.62    628.52 o 
   2   0   7     6615.33     6544.15    175.16 o 
   3   0   7     1241.38     1319.88     42.94 o 
   4   0   7      269.12      279.61     25.12 o 
   5   0   7       98.73      103.79     15.76 o 
   6   0   7      622.42      563.66     39.17 o 
   7   0   7       14.56       26.01     14.93 o 
   8   0   7       61.46       62.23     20.24 o 
  -8   1   7       40.57       53.91     22.99 o 
  -7   1   7      159.36      150.79     26.74 o 
  -6   1   7       99.43      138.60     23.85 o 
  -5   1   7      301.09      300.50     33.36 o 
  -4   1   7     1114.92     1081.07     46.63 o 
  -3   1   7      805.10      769.54     35.71 o 
  -2   1   7      252.33      249.25     16.30 o 
  -1   1   7     1512.58     1531.42     33.98 o 
   0   1   7       32.88       27.73      5.80 o 
   1   1   7     1530.66     1573.83     45.83 o 
   2   1   7      268.24      261.80     15.99 o 
   3   1   7      808.60      782.48     29.53 o 
   4   1   7     1116.49     1097.17     46.97 o 
   5   1   7      300.29      334.10     34.59 o 
   6   1   7      101.05       92.24     20.51 o 
   7   1   7      161.14      135.13     31.45 o 
   8   1   7       40.91       58.42     27.77 o 
  -8   2   7       71.73       80.39     17.37 o 
  -7   2   7      104.61      127.25     31.86 o 
  -6   2   7      521.91      496.12     47.78 o 
  -5   2   7      719.95      589.89     31.13 o 
  -4   2   7     1799.25     1691.33     60.77 o 
  -3   2   7     1843.20     1863.49     58.12 o 
  -2   2   7       15.47       25.49      6.05 o 
  -1   2   7    15291.29    16474.04    250.10 o 
   0   2   7     7790.34     8084.66    132.52 o 
   1   2   7    15236.08    16758.10    660.41 o 
   2   2   7       18.22       28.26      5.94 o 
   3   2   7     1815.47     1727.89     50.99 o 
   4   2   7     1787.15     1632.27     46.42 o 
   5   2   7      711.78      654.55     32.00 o 
   6   2   7      525.05      459.91     39.46 o 
   7   2   7      104.24      127.19     26.23 o 
   8   2   7       72.02       96.91     33.65 o 
  -8   3   7       17.02       32.46     22.93 o 
  -7   3   7      156.33      211.18     32.93 o 
  -6   3   7      124.40      131.19     26.33 o 
  -5   3   7       84.28      111.16     21.28 o 
  -4   3   7      185.28      193.05     19.52 o 
  -3   3   7      315.83      296.98     20.65 o 
  -2   3   7      219.01      192.15     21.19 o 
  -1   3   7     1188.85     1122.16     32.97 o 
   0   3   7      128.78      138.90     14.02 o 
   1   3   7     1191.36     1214.06     36.03 o 
   2   3   7      211.61      238.63     14.06 o 
   3   3   7      311.66      347.88     19.44 o 
   4   3   7      184.56      167.56     17.36 o 
   5   3   7       85.84      114.77     19.56 o 
   6   3   7      122.13       94.69     25.77 o 
   7   3   7      155.38      193.81     63.03 o 
   8   3   7       16.55       -3.46     16.71 o 
  -8   4   7      117.03      174.06     36.28 o 
  -7   4   7      330.36      348.07     44.54 o 
  -6   4   7      119.96      150.85     28.04 o 
  -5   4   7      228.79      218.28     31.61 o 
  -4   4   7      733.94      765.87     32.33 o 
  -3   4   7      900.17      889.12     28.82 o 
  -2   4   7     1447.71     1396.42     59.28 o 
  -1   4   7     1525.57     1465.25     39.28 o 
   0   4   7      402.45      410.98     20.88 o 
   1   4   7     1552.00     1661.70     42.61 o 
   2   4   7     1454.55     1568.69     33.82 o 
   3   4   7      884.81      923.76     33.06 o 
   4   4   7      727.84      772.49     29.02 o 
   5   4   7      231.13      209.19     46.84 o 
   6   4   7      120.22      157.72     31.15 o 
   7   4   7      332.13      286.11     74.32 o 
   8   4   7      117.09      125.14     41.14 o 
  -8   5   7       20.59       44.68     12.23 o 
  -7   5   7       36.09       45.71     17.81 o 
  -6   5   7      112.25      124.36     26.40 o 
  -5   5   7      584.53      554.06     50.62 o 
  -4   5   7       66.25       78.29     13.40 o 
  -3   5   7      473.74      510.28     21.54 o 
  -2   5   7     3393.56     3314.14     89.04 o 
  -1   5   7      922.36      882.74     24.01 o 
   0   5   7      553.49      585.37     24.19 o 
   1   5   7      888.44      917.15     31.60 o 
   2   5   7     3387.25     3431.51    123.95 o 
   3   5   7      483.34      544.84     26.64 o 
   4   5   7       66.17       83.89     14.03 o 
   5   5   7      583.65      532.30     47.72 o 
   6   5   7      112.18      156.28     30.03 o 
   7   5   7       35.12       57.73     34.45 o 
   8   5   7       20.47       36.41     23.05 o 
  -8   6   7        0.29       -1.27     10.79 o 
  -7   6   7       65.59       53.66     17.71 o 
  -6   6   7      269.13      257.55     39.06 o 
  -5   6   7      112.19       98.71     23.15 o 
  -4   6   7      236.19      269.03     28.26 o 
  -3   6   7     1305.98     1258.02     36.30 o 
  -2   6   7      725.57      738.72     24.62 o 
  -1   6   7     1269.35     1398.74     32.98 o 
   0   6   7      941.41      983.07     45.65 o 
   1   6   7     1274.63     1469.70     79.94 o 
   2   6   7      729.38      751.74     58.17 o 
   3   6   7     1290.48     1323.28     49.84 o 
   4   6   7      232.86      238.57     33.87 o 
   5   6   7      109.65      136.26     30.07 o 
   6   6   7      271.94      274.59     71.79 o 
   7   6   7       64.72       76.28     36.30 o 
   8   6   7        0.30       20.86     18.78 o 
  -8   7   7      108.75      138.07     23.23 o 
  -7   7   7       44.13       35.79     15.82 o 
  -6   7   7      195.84      211.89     35.16 o 
  -5   7   7      122.04      151.39     30.79 o 
  -4   7   7      461.15      424.24     34.27 o 
  -3   7   7       46.88       62.35     10.34 o 
  -2   7   7      390.17      402.91     22.89 o 
  -1   7   7     2099.66     2206.18     44.66 o 
   0   7   7      448.95      484.27     20.45 o 
   1   7   7     2096.31     2211.83     80.25 o 
   2   7   7      380.91      381.32     36.98 o 
   3   7   7       48.72       70.89     17.20 o 
   4   7   7      460.93      411.72     42.69 o 
   5   7   7      123.77       27.81    102.21 o 
   6   7   7      192.99      283.12     72.59 o 
   7   7   7       44.54       92.64     42.40 o 
   8   7   7      109.57      102.21     31.92 o 
  -8   8   7        2.55       15.47     19.26 o 
  -7   8   7       60.47       71.46     20.25 o 
  -6   8   7       44.54       33.64     14.67 o 
  -5   8   7      126.56      113.43     26.19 o 
  -4   8   7     1089.45      989.09     46.98 o 
  -3   8   7      707.21      662.10     28.48 o 
  -2   8   7     1281.72     1316.63     37.66 o 
  -1   8   7     1467.42     1456.70     42.38 o 
   0   8   7     2086.87     2195.03     60.96 o 
   1   8   7     1478.58     1493.13     89.84 o 
   2   8   7     1265.89     1351.20     62.53 o 
   3   8   7      693.73      712.45     46.26 o 
   4   8   7     1072.05      650.03    440.58 o 
   5   8   7      124.08      157.98     53.12 o 
   6   8   7       43.29       79.16     39.87 o 
   7   8   7       60.39       83.54     35.38 o 
   8   8   7        2.49       22.24     19.24 o 
  -8   9   7       10.33       23.75     14.53 o 
  -7   9   7       71.17      102.36     23.51 o 
  -6   9   7       52.52       82.52     24.73 o 
  -5   9   7      341.64      368.78     46.90 o 
  -4   9   7      136.72      132.75     23.40 o 
  -3   9   7       54.40       75.81     12.88 o 
  -2   9   7      317.23      357.81     23.71 o 
  -1   9   7      145.06      163.85     12.27 o 
   0   9   7      288.47      380.45     20.77 o 
   1   9   7      146.59      173.04     15.60 o 
   2   9   7      329.95      442.21     38.53 o 
   3   9   7       54.41       18.34     28.46 o 
   4   9   7      136.38      145.83     29.24 o 
   5   9   7      342.23      368.15     79.16 o 
   6   9   7       50.73       41.94     27.42 o 
   7   9   7       71.55       71.56     29.61 o 
   8   9   7       10.29       31.34     22.58 o 
  -7  10   7       34.17       38.56     14.00 o 
  -6  10   7       17.29       33.05     17.65 o 
  -5  10   7      355.50      355.92     48.34 o 
  -4  10   7     1145.71     1056.97     51.45 o 
  -3  10   7      162.94      194.90     25.85 o 
  -2  10   7      862.16      853.79     42.81 o 
  -1  10   7      187.08      210.50     20.24 o 
   0  10   7      906.89      935.89     58.40 o 
   1  10   7      185.37      204.29     17.87 o 
   2  10   7      850.81      867.69     66.26 o 
   3  10   7      163.03      105.84     44.77 o 
   4  10   7     1153.03     1074.85    104.74 o 
   5  10   7      358.20      285.65     75.13 o 
   6  10   7       16.32       24.31     31.69 o 
   7  10   7       34.26       26.96     31.69 o 
  -7  11   7        1.66       12.26     12.77 o 
  -6  11   7       18.25       20.22     24.51 o 
  -5  11   7      179.68      182.55     27.95 o 
  -4  11   7       88.53      106.17     20.52 o 
  -3  11   7      356.29      353.10     49.00 o 
  -2  11   7      415.81      436.99     29.81 o 
  -1  11   7      940.69      849.27     27.99 o 
   0  11   7        3.08       21.43     10.56 o 
   1  11   7      943.03      901.94     49.31 o 
   2  11   7      402.81      483.86     61.70 o 
   3  11   7      354.67      428.45     78.47 o 
   4  11   7       88.17       96.22     44.94 o 
   5  11   7      178.10      178.49     63.03 o 
   6  11   7       19.14       53.93     39.64 o 
   7  11   7        1.66      103.82     42.40 o 
  -7  12   7       33.03       43.48     18.49 o 
  -6  12   7       14.49       30.07     16.85 o 
  -5  12   7      298.18      305.33     38.47 o 
  -4  12   7       18.03       31.48     12.22 o 
  -3  12   7      113.03      119.97     21.45 o 
  -2  12   7     1350.93     1322.55     62.18 o 
  -1  12   7      115.75      114.88     15.59 o 
   0  12   7     1180.92     1088.67     54.36 o 
   1  12   7      115.17      136.20     19.05 o 
   2  12   7     1342.73     1480.13    217.67 o 
   3  12   7      109.04      157.58     29.83 o 
   4  12   7       16.03        8.41     29.61 o 
   5  12   7      291.80      301.78     78.36 o 
   6  12   7       14.61       61.65     38.26 o 
   7  12   7       33.33       66.96     32.96 o 
  -7  13   7       62.65       64.47     23.93 o 
  -6  13   7       20.40       34.95     20.10 o 
  -5  13   7      141.31      120.23     22.91 o 
  -4  13   7      569.99      600.39     54.65 o 
  -3  13   7      333.24      292.55     33.80 o 
  -2  13   7      526.39      511.05     33.42 o 
  -1  13   7      806.90      760.85     34.21 o 
   0  13   7       13.36       25.55      7.58 o 
   1  13   7      816.62      804.87     70.52 o 
   2  13   7      523.24      486.00     44.53 o 
   3  13   7      331.25      332.43     80.43 o 
   4  13   7      569.16      569.92    103.01 o 
   5  13   7      143.74      135.39     55.54 o 
   6  13   7       20.69       13.83     33.76 o 
   7  13   7       63.81       95.55     24.40 o 
  -6  14   7       21.30       54.71     34.57 o 
  -5  14   7       48.59       53.40     16.24 o 
  -4  14   7       49.12       56.47     15.32 o 
  -3  14   7      224.12      222.26     31.08 o 
  -2  14   7      482.50      524.38     35.53 o 
  -1  14   7      543.39      480.09     37.06 o 
   0  14   7       52.35       56.07     14.61 o 
   1  14   7      541.83      505.43     45.27 o 
   2  14   7      480.28      298.61    140.10 o 
   3  14   7      218.41      215.02     67.41 o 
   4  14   7       49.01       53.00     46.21 o 
   5  14   7       47.71       47.56     22.42 o 
   6  14   7       21.38       11.59     13.41 o 
  -6  15   7       58.02       17.65     16.87 o 
  -5  15   7       24.74       27.28     11.50 o 
  -4  15   7        1.25       16.10     10.21 o 
  -3  15   7       57.87       46.47     16.15 o 
  -2  15   7      456.48      396.63     46.22 o 
  -1  15   7      385.87      393.90     36.98 o 
   0  15   7       97.47      103.57     18.26 o 
   1  15   7      369.48      421.96     37.00 o 
   2  15   7      455.10      401.83     38.53 o 
   3  15   7       60.36       41.66     22.77 o 
   4  15   7        1.27       20.32     17.63 o 
   5  15   7       24.91        5.24     14.78 o 
   6  15   7       58.48       63.85     19.53 o 
  -6  16   7        0.05       -2.73     16.03 o 
  -5  16   7       39.81       32.48     11.69 o 
  -4  16   7        7.37       30.17     15.54 o 
  -3  16   7      375.53      373.73     46.76 o 
  -2  16   7       97.78      125.19     25.33 o 
  -1  16   7      246.38      259.22     29.29 o 
   0  16   7       15.60       17.23     12.71 o 
   1  16   7      247.06      267.76     25.28 o 
   2  16   7       94.77       80.32     13.70 o 
   3  16   7      375.74      382.71     44.50 o 
   4  16   7        8.22       27.00     12.47 o 
   5  16   7       40.43       29.29     13.79 o 
   6  16   7        0.08       23.20     11.95 o 
  -5  17   7       17.40       31.30     12.49 o 
  -4  17   7       15.77       35.32     12.96 o 
  -3  17   7       30.88       46.78     15.11 o 
  -2  17   7       48.56       68.01     21.25 o 
  -1  17   7      152.75      182.82     25.04 o 
   0  17   7      708.06      626.71     39.70 o 
   1  17   7      155.61      156.11     26.97 o 
   2  17   7       46.24       50.16     17.36 o 
   3  17   7       31.10       48.76     12.07 o 
   4  17   7       15.98        4.55     11.57 o 
   5  17   7       17.37        6.32     14.67 o 
  -5  18   7        0.59       -9.83     10.83 o 
  -4  18   7        6.55       48.90     12.21 o 
  -3  18   7       64.21       74.85     20.50 o 
  -2  18   7      166.33      155.86     27.97 o 
  -1  18   7      249.83      237.67     35.54 o 
   0  18   7      118.80      161.05     22.07 o 
   1  18   7      246.91      203.46     45.33 o 
   2  18   7      167.66      163.28     21.65 o 
   3  18   7       64.40       63.62     22.95 o 
   4  18   7        7.38        8.94     28.50 o 
   5  18   7        0.57       34.43     20.99 o 
  -4  19   7        0.96        1.18     11.10 o 
  -3  19   7       14.22       36.38     21.39 o 
  -2  19   7       70.53       75.63     17.67 o 
  -1  19   7       22.72       14.17     11.49 o 
   0  19   7        0.52       23.98     17.49 o 
   1  19   7       22.37       49.82     21.15 o 
   2  19   7       70.51      116.86     31.42 o 
   3  19   7       14.06       15.97     36.70 o 
   4  19   7        0.92       -0.88     12.92 o 
  -4  20   7      114.40      110.09     32.03 o 
  -3  20   7       21.49       38.36     12.13 o 
  -2  20   7       64.88       83.77     35.85 o 
  -1  20   7       63.47      102.79     17.81 o 
   0  20   7      174.60      242.25     40.66 o 
   1  20   7       64.23       88.92     22.75 o 
   2  20   7       61.95       87.96     25.79 o 
   3  20   7       20.76       39.25     43.27 o 
   4  20   7      115.15      100.83     29.73 o 
  -3  21   7      111.77      114.49     18.70 o 
  -2  21   7      129.42      122.68     19.38 o 
  -1  21   7       90.60      101.35     19.76 o 
   0  21   7      410.87      329.32     88.50 o 
   1  21   7       89.89      121.57     40.27 o 
   2  21   7      126.93       96.82     22.29 o 
   3  21   7      111.38      199.92     60.84 o 
  -2  22   7       23.81       -2.64     30.88 o 
  -1  22   7       16.32       28.92     27.89 o 
   0  22   7        2.04       45.75     28.00 o 
   1  22   7       17.08       -4.47     35.09 o 
   2  22   7       23.17       86.22     25.77 o 
   0   0   8     1728.74     1809.54     81.47 o 
   1   0   8     2166.02     2102.62     72.20 o 
   2   0   8     1015.18      989.85     50.13 o 
   3   0   8      238.97      265.86     20.94 o 
   4   0   8        0.09       18.81      7.02 o 
   5   0   8     1539.40     1519.30     61.52 o 
   6   0   8      170.42      229.69     26.71 o 
   7   0   8       95.63      110.83     32.89 o 
   8   0   8      227.25      205.66     35.05 o 
  -8   1   8       13.81       33.37     13.99 o 
  -7   1   8      296.29      321.30     42.88 o 
  -6   1   8      407.28      401.64     37.91 o 
  -5   1   8       51.92       62.64     15.37 o 
  -4   1   8       39.95       81.09     15.67 o 
  -3   1   8      863.10      837.28     38.31 o 
  -2   1   8     4419.77     4463.75    131.20 o 
  -1   1   8      774.16      806.17     23.17 o 
   0   1   8     1494.96     1608.90    113.23 o 
   1   1   8      793.94      863.16     25.17 o 
   2   1   8     4467.33     4462.16    187.22 o 
   3   1   8      856.02      831.16     32.45 o 
   4   1   8       42.58       67.87     12.21 o 
   5   1   8       52.60       73.37     13.18 o 
   6   1   8      410.71      428.71     44.86 o 
   7   1   8      297.81      259.53     46.76 o 
   8   1   8       13.90       28.92     22.47 o 
  -8   2   8        7.44        7.38     13.94 o 
  -7   2   8      245.08      268.49     40.00 o 
  -6   2   8      157.20      154.01     27.63 o 
  -5   2   8      437.94      460.86     39.20 o 
  -4   2   8       75.56       93.91     18.02 o 
  -3   2   8      288.08      331.73     22.34 o 
  -2   2   8      400.20      379.48     20.12 o 
  -1   2   8     5064.02     4723.26    367.28 o 
   0   2   8     3509.79     3786.44    147.18 o 
   1   2   8     5116.02     5480.60    138.01 o 
   2   2   8      413.98      407.28     19.59 o 
   3   2   8      282.80      335.26     20.92 o 
   4   2   8       73.12       86.47     12.82 o 
   5   2   8      435.59      442.35     27.89 o 
   6   2   8      161.06      208.73     40.37 o 
   7   2   8      242.68      249.47     41.29 o 
   8   2   8        7.69        9.91     17.17 o 
  -8   3   8        3.19        4.21     11.83 o 
  -7   3   8      149.83      187.23     29.51 o 
  -6   3   8       78.00      112.53     24.76 o 
  -5   3   8      250.12      242.17     33.16 o 
  -4   3   8      302.47      311.16     22.19 o 
  -3   3   8     1728.71     1283.17    225.90 o 
  -2   3   8     2116.11      918.02    550.65 o 
  -1   3   8      991.53     1036.65     33.04 o 
   0   3   8      696.64      729.32     26.50 o 
   1   3   8     1009.20     1130.44     36.91 o 
   2   3   8     2138.64     2153.16     49.40 o 
   3   3   8     1740.30     1694.73     57.68 o 
   4   3   8      300.24      333.78     21.64 o 
   5   3   8      250.56      253.28     30.18 o 
   6   3   8       76.92       88.46     25.21 o 
   7   3   8      149.61      189.62     35.20 o 
   8   3   8        3.09       21.55     20.40 o 
  -8   4   8       10.63       38.37     32.72 o 
  -7   4   8        9.06       32.30     13.88 o 
  -6   4   8      338.56      369.81     44.63 o 
  -5   4   8      253.79      268.55     36.33 o 
  -4   4   8       28.46       45.58     13.58 o 
  -3   4   8      143.32      162.64     12.20 o 
  -2   4   8     1613.25     1609.86     67.73 o 
  -1   4   8     9870.12     9970.65    169.28 o 
   0   4   8     1777.87     1724.88     42.73 o 
   1   4   8     9757.50    10226.65    246.90 o 
   2   4   8     1617.26     1797.39     38.49 o 
   3   4   8      139.71      160.21     13.62 o 
   4   4   8       26.29       59.01      9.80 o 
   5   4   8      255.58      307.84     63.61 o 
   6   4   8      337.68      324.12     47.80 o 
   7   4   8        9.21       30.54     28.92 o 
   8   4   8       10.72       -9.22     17.40 o 
  -8   5   8       10.49       20.78     14.75 o 
  -7   5   8       10.32       30.34     16.10 o 
  -6   5   8      176.41      190.80     33.59 o 
  -5   5   8      604.01      523.66     49.55 o 
  -4   5   8      480.31      497.91     44.77 o 
  -3   5   8     2215.98     2291.45     58.99 o 
  -2   5   8      128.21      156.84     18.97 o 
  -1   5   8     3007.35     2914.81     59.68 o 
   0   5   8     1397.37     1506.67     52.22 o 
   1   5   8     3006.48     2875.16     81.07 o 
   2   5   8      134.99      185.39     16.26 o 
   3   5   8     2198.80     2364.98     90.09 o 
   4   5   8      475.93      481.11     43.63 o 
   5   5   8      610.15      635.29     53.26 o 
   6   5   8      177.37      210.47     36.10 o 
   7   5   8       10.12       20.97     26.16 o 
   8   5   8       10.29       37.56     28.35 o 
  -8   6   8       20.24       31.65     11.51 o 
  -7   6   8       14.13       21.83     20.03 o 
  -6   6   8       25.38       35.62     17.76 o 
  -5   6   8      266.25      285.15     39.48 o 
  -4   6   8     1129.46     1024.76     53.53 o 
  -3   6   8      313.06      275.48     17.97 o 
  -2   6   8     1278.40     1326.39     54.03 o 
  -1   6   8     1344.25     1430.56     33.73 o 
   0   6   8       18.55       23.42     11.91 o 
   1   6   8     1325.63     1464.08     61.93 o 
   2   6   8     1270.74     1300.11     37.95 o 
   3   6   8      307.23      339.72     15.43 o 
   4   6   8     1135.68     1178.60     64.87 o 
   5   6   8      270.98      332.96     45.64 o 
   6   6   8       26.37        7.37     28.92 o 
   7   6   8       14.41       19.93     26.39 o 
   8   6   8       20.01        2.42     16.94 o 
  -8   7   8       24.69       31.03     20.31 o 
  -7   7   8       25.05       29.65     15.25 o 
  -6   7   8       31.97       28.40     14.65 o 
  -5   7   8      403.03      367.64     45.19 o 
  -4   7   8      491.12      522.76     37.25 o 
  -3   7   8      432.58      434.41     22.57 o 
  -2   7   8      637.76      682.84     37.40 o 
  -1   7   8     1122.37     1064.37     33.24 o 
   0   7   8     1910.46     1871.12     76.01 o 
   1   7   8     1111.34     1089.99     69.98 o 
   2   7   8      655.48      665.28     52.81 o 
   3   7   8      434.98      467.71     40.37 o 
   4   7   8      484.96      529.93     59.86 o 
   5   7   8      405.15      410.70     41.92 o 
   6   7   8       32.32       37.68     31.80 o 
   7   7   8       25.43       50.01     28.92 o 
   8   7   8       24.45       55.19     24.77 o 
  -8   8   8        9.81       -9.58     15.76 o 
  -7   8   8       12.26        1.68     12.74 o 
  -6   8   8       81.13       94.04     25.59 o 
  -5   8   8      661.21      543.92     55.35 o 
  -4   8   8      134.86      156.99     24.13 o 
  -3   8   8       71.22       79.46     16.37 o 
  -2   8   8      708.29      792.82     39.66 o 
  -1   8   8      202.58      221.29     17.42 o 
   0   8   8      304.11      320.66     20.07 o 
   1   8   8      210.82      224.59     22.89 o 
   2   8   8      716.95      787.40     46.05 o 
   3   8   8       74.89       90.10     25.98 o 
   4   8   8      132.50      181.09     31.50 o 
   5   8   8      660.64      557.59     97.94 o 
   6   8   8       83.13      125.14     51.05 o 
   7   8   8       12.10       10.83     25.35 o 
   8   8   8       10.14       20.97     21.09 o 
  -7   9   8       16.63       21.90     13.66 o 
  -6   9   8      259.14      234.67     39.51 o 
  -5   9   8       55.04       68.98     21.70 o 
  -4   9   8      127.92      160.37     24.56 o 
  -3   9   8     1241.42     1183.72     51.99 o 
  -2   9   8      236.27      275.77     20.69 o 
  -1   9   8      263.74      304.44     21.35 o 
   0   9   8        4.09       12.70      6.87 o 
   1   9   8      272.63      306.18     23.45 o 
   2   9   8      237.30      295.41     39.32 o 
   3   9   8     1234.09     1375.78    189.84 o 
   4   9   8      132.45       32.91     75.19 o 
   5   9   8       55.24      136.78     49.78 o 
   6   9   8      255.95      219.51     63.95 o 
   7   9   8       16.76       61.30     25.00 o 
  -7  10   8        1.91       21.42     13.28 o 
  -6  10   8      178.30      196.49     35.66 o 
  -5  10   8       63.51       74.22     23.15 o 
  -4  10   8      769.92      701.62     47.75 o 
  -3  10   8       38.89       40.75     12.46 o 
  -2  10   8      335.38      391.60     25.79 o 
  -1  10   8      102.26      112.78     14.93 o 
   0  10   8     2309.75     2325.04     89.59 o 
   1  10   8      103.98      103.22     15.48 o 
   2  10   8      344.03      399.05     39.33 o 
   3  10   8       39.92       72.19     19.70 o 
   4  10   8      773.53      788.24     54.92 o 
   5  10   8       65.51       95.41     49.32 o 
   6  10   8      179.88      237.60     69.71 o 
   7  10   8        1.71       30.19     18.21 o 
  -7  11   8       57.24      112.65     22.46 o 
  -6  11   8       52.42       57.25     23.33 o 
  -5  11   8      273.41      321.70     38.71 o 
  -4  11   8      291.90      253.78     32.86 o 
  -3  11   8       94.77       84.87     18.44 o 
  -2  11   8      252.37      247.44     21.33 o 
  -1  11   8       95.62      106.79     14.66 o 
   0  11   8      463.11      455.84     26.15 o 
   1  11   8       97.31       96.05     18.08 o 
   2  11   8      244.02      265.38     39.48 o 
   3  11   8       96.03       14.26     47.07 o 
   4  11   8      290.91      312.50     74.90 o 
   5  11   8      271.89      370.57     86.31 o 
   6  11   8       52.56       93.22     45.98 o 
   7  11   8       57.18       63.72     28.58 o 
  -7  12   8        0.33        6.46     16.05 o 
  -6  12   8       81.41       92.25     24.84 o 
  -5  12   8       50.25       39.60     26.01 o 
  -4  12   8      447.82      410.62     41.32 o 
  -3  12   8      296.05      323.31     35.26 o 
  -2  12   8       30.39       40.01     11.31 o 
  -1  12   8      404.70      396.50     27.60 o 
   0  12   8      748.93      786.44     43.77 o 
   1  12   8      416.17      489.33     39.90 o 
   2  12   8       32.00       57.86     18.30 o 
   3  12   8      295.33       39.22    193.99 o 
   4  12   8      446.68      462.30     93.68 o 
   5  12   8       48.56       51.39     40.91 o 
   6  12   8       82.20      129.40     48.63 o 
   7  12   8        0.45       21.43     26.73 o 
  -7  13   8       15.69       -7.71     13.93 o 
  -6  13   8       11.61        6.12     13.47 o 
  -5  13   8       10.61       26.98     12.83 o 
  -4  13   8      169.45      144.52     24.61 o 
  -3  13   8       42.92       52.06     14.53 o 
  -2  13   8      561.93      488.76     42.05 o 
  -1  13   8      160.85      155.39     18.99 o 
   0  13   8      562.85      574.27     29.03 o 
   1  13   8      156.44      162.92     22.27 o 
   2  13   8      564.69      575.72     50.65 o 
   3  13   8       44.84       31.34     36.76 o 
   4  13   8      167.29      200.15     68.68 o 
   5  13   8       10.27       20.86     35.61 o 
   6  13   8       11.29       10.95     26.04 o 
   7  13   8       15.80       35.77     19.13 o 
  -6  14   8      214.43      214.57     36.09 o 
  -5  14   8       31.23       44.17     15.83 o 
  -4  14   8      123.04      139.88     24.09 o 
  -3  14   8      118.40      117.86     21.72 o 
  -2  14   8      550.91      516.88     51.50 o 
  -1  14   8      889.47      844.36     37.64 o 
   0  14   8       31.95       39.80     11.16 o 
   1  14   8      888.01      932.97     45.55 o 
   2  14   8      556.11      591.20     85.73 o 
   3  14   8      118.08      146.34     59.11 o 
   4  14   8      125.24      166.85     55.31 o 
   5  14   8       32.14       -3.80     27.31 o 
   6  14   8      214.13      168.45     37.21 o 
  -6  15   8        1.73      -21.88     14.59 o 
  -5  15   8       25.12       31.65     13.65 o 
  -4  15   8       16.83       25.05     11.51 o 
  -3  15   8      482.93      478.49     46.13 o 
  -2  15   8      377.58      386.76     39.24 o 
  -1  15   8       46.03       55.31     16.27 o 
   0  15   8       81.75      106.27     18.24 o 
   1  15   8       44.41       56.48     11.12 o 
   2  15   8      370.46      302.38     37.80 o 
   3  15   8      476.87      444.32     94.14 o 
   4  15   8       17.53       13.83     31.34 o 
   5  15   8       25.96       65.18     25.79 o 
   6  15   8        1.70       -2.07     16.06 o 
  -6  16   8       41.54       55.58     18.18 o 
  -5  16   8        1.94       12.32     11.33 o 
  -4  16   8       10.77       20.20     12.40 o 
  -3  16   8       40.94       32.84     14.15 o 
  -2  16   8       27.03       24.64     18.45 o 
  -1  16   8      251.03      262.49     30.50 o 
   0  16   8      121.40      123.32     20.60 o 
   1  16   8      240.49      238.29     22.79 o 
   2  16   8       27.60       20.55     14.98 o 
   3  16   8       42.35       40.54     16.37 o 
   4  16   8       11.55       -6.37     25.75 o 
   5  16   8        1.74        5.05     15.17 o 
   6  16   8       40.65       65.19     23.18 o 
  -5  17   8       17.64        1.61     11.34 o 
  -4  17   8       57.38       39.52     15.97 o 
  -3  17   8       12.55       12.23     11.46 o 
  -2  17   8      403.05      360.28     45.63 o 
  -1  17   8      260.90      261.29     37.86 o 
   0  17   8       74.67       87.88     18.21 o 
   1  17   8      256.82      218.02     26.50 o 
   2  17   8      402.86      278.85     47.05 o 
   3  17   8       13.73        8.05     16.11 o 
   4  17   8       54.97       52.53     24.26 o 
   5  17   8       18.61       31.04     16.77 o 
  -5  18   8       11.17        7.14     12.75 o 
  -4  18   8       21.24       52.92     13.95 o 
  -3  18   8       17.20       29.54     13.26 o 
  -2  18   8       43.67       61.18     14.70 o 
  -1  18   8      320.21      341.08     44.18 o 
   0  18   8       43.35       29.87     17.32 o 
   1  18   8      320.34      354.63     57.81 o 
   2  18   8       44.33       57.95     17.35 o 
   3  18   8       18.01       35.87     15.67 o 
   4  18   8       20.98       20.14     21.29 o 
   5  18   8       11.62      -16.49     18.15 o 
  -4  19   8       51.86       72.63     16.41 o 
  -3  19   8       77.21       85.19     18.56 o 
  -2  19   8      163.85      150.82     26.97 o 
  -1  19   8       56.90       47.87     15.96 o 
   0  19   8      168.80      157.36     20.24 o 
   1  19   8       57.60       64.63     23.26 o 
   2  19   8      164.21      218.22     43.62 o 
   3  19   8       75.38       65.50     17.91 o 
   4  19   8       50.72       91.69     36.47 o 
  -3  20   8       27.45        3.39     13.16 o 
  -2  20   8       90.24      109.31     19.82 o 
  -1  20   8        1.57       29.07     12.37 o 
   0  20   8      137.25      235.07     75.94 o 
   1  20   8        1.72       28.09     19.13 o 
   2  20   8       89.86       96.13     23.84 o 
   3  20   8       28.25       13.78     38.60 o 
  -3  21   8        6.40       43.03     12.87 o 
  -2  21   8       35.39       49.50     12.78 o 
  -1  21   8       26.92       10.95     14.43 o 
   0  21   8       97.22      123.99     53.24 o 
   1  21   8       26.08       70.61     19.16 o 
   2  21   8       33.47       63.72     35.38 o 
   3  21   8        6.61       50.59     37.10 o 
  -1  22   8       89.82      145.19     44.71 o 
   0  22   8      122.33      144.04     53.93 o 
   1  22   8       87.11      135.28     28.50 o 
   1   0   9     2483.71     2538.07     48.72 o 
   2   0   9     3846.23     3911.86    100.18 o 
   3   0   9     2258.16     2285.10     57.93 o 
   4   0   9        1.62       10.09      6.49 o 
   5   0   9      532.53      478.62     34.29 o 
   6   0   9       13.23       15.19     10.64 o 
   7   0   9       51.63       72.91     21.56 o 
   8   0   9       37.99       51.50     15.45 o 
  -8   1   9       36.44       28.76     13.43 o 
  -7   1   9        0.74        9.61     13.51 o 
  -6   1   9      114.58      102.14     18.91 o 
  -5   1   9      442.36      416.98     33.33 o 
  -4   1   9      549.25      489.43     34.41 o 
  -3   1   9     1999.49     1901.63     59.74 o 
  -2   1   9     2662.86     2768.33     86.52 o 
  -1   1   9     4527.55     4658.68    135.12 o 
   0   1   9     1328.72     1021.77     84.13 o 
   1   1   9     4533.31     4821.05     63.94 o 
   2   1   9     2682.81     2760.63     92.86 o 
   3   1   9     1988.64     2036.30     53.50 o 
   4   1   9      552.91      512.83     29.39 o 
   5   1   9      451.15      432.46     29.89 o 
   6   1   9      115.07      136.76     25.16 o 
   7   1   9        0.61       11.58     27.77 o 
   8   1   9       35.90       39.98     20.05 o 
  -8   2   9       32.12       48.28     21.72 o 
  -7   2   9       85.59       78.05     19.33 o 
  -6   2   9      269.65      251.80     35.38 o 
  -5   2   9       76.26       82.40     18.53 o 
  -4   2   9       65.42       64.97     16.25 o 
  -3   2   9      116.48      146.65     16.88 o 
  -2   2   9     2208.80     2234.42     49.49 o 
  -1   2   9      586.87      536.71     23.56 o 
   0   2   9     2626.04     2456.05     85.62 o 
   1   2   9      576.29      573.77     17.56 o 
   2   2   9     2204.02     2229.56     75.16 o 
   3   2   9      115.51      163.73     17.62 o 
   4   2   9       67.94       67.37     11.32 o 
   5   2   9       76.34       79.09     18.06 o 
   6   2   9      268.48      204.01     49.26 o 
   7   2   9       86.81      101.38     27.14 o 
   8   2   9       31.57       34.22     23.39 o 
  -8   3   9        0.26        8.15     16.72 o 
  -7   3   9      107.36       78.54     28.37 o 
  -6   3   9       70.05       75.72     22.60 o 
  -5   3   9      649.17      655.29     46.13 o 
  -4   3   9     1170.83     1093.85     52.16 o 
  -3   3   9      277.70      285.78     13.40 o 
  -2   3   9     2071.20     1925.36     48.23 o 
  -1   3   9     2224.97     2330.70     50.84 o 
   0   3   9      346.00      387.14     22.76 o 
   1   3   9     2213.09     2409.74     54.21 o 
   2   3   9     2095.58     2213.07     53.32 o 
   3   3   9      270.11      323.92     20.73 o 
   4   3   9     1189.78     1217.03     42.49 o 
   5   3   9      642.63      614.48     38.21 o 
   6   3   9       70.41       88.48     25.67 o 
   7   3   9      107.22       74.34     30.07 o 
   8   3   9        0.23        8.87     20.97 o 
  -8   4   9        8.07        7.16     15.84 o 
  -7   4   9      260.98      274.69     39.04 o 
  -6   4   9      100.43       86.16     25.53 o 
  -5   4   9       18.35       24.24     14.11 o 
  -4   4   9     2428.88     2148.00    129.06 o 
  -3   4   9      844.04      753.67     33.79 o 
  -2   4   9      830.40      780.60     32.31 o 
  -1   4   9      184.91      178.99     18.56 o 
   0   4   9     1321.86     1353.87     38.70 o 
   1   4   9      178.90      193.93     19.83 o 
   2   4   9      825.53      853.15     34.37 o 
   3   4   9      831.07      860.79     29.78 o 
   4   4   9     2433.28     2345.69    187.08 o 
   5   4   9       17.79       40.38     15.83 o 
   6   4   9       98.86       91.95     31.40 o 
   7   4   9      260.80      272.51     71.90 o 
   8   4   9        8.16       41.37     25.23 o 
  -8   5   9       23.61       40.31     20.16 o 
  -7   5   9       46.79       46.88     15.76 o 
  -6   5   9       69.50       85.27     22.80 o 
  -5   5   9      235.56      198.55     32.28 o 
  -4   5   9      444.85      457.61     32.79 o 
  -3   5   9      364.87      383.67     28.28 o 
  -2   5   9     4272.24     4315.10    211.67 o 
  -1   5   9       18.23       28.49      8.82 o 
   0   5   9      572.05      580.81     26.09 o 
   1   5   9       19.42       28.16      8.16 o 
   2   5   9     4224.86     4617.06     89.97 o 
   3   5   9      362.93      406.34     19.91 o 
   4   5   9      433.52      458.28     43.61 o 
   5   5   9      231.43      160.19     31.28 o 
   6   5   9       66.58       66.04     20.53 o 
   7   5   9       47.98       44.13     32.03 o 
   8   5   9       23.44       64.76     32.03 o 
  -8   6   9       26.09       29.43     17.02 o 
  -7   6   9       30.07       42.77     16.54 o 
  -6   6   9      218.61      210.25     35.69 o 
  -5   6   9      494.93      491.03     50.89 o 
  -4   6   9      120.23      145.00     21.46 o 
  -3   6   9      130.22      110.98     18.08 o 
  -2   6   9      166.16      176.22     11.18 o 
  -1   6   9      238.71      260.95     23.96 o 
   0   6   9        6.24       21.35      9.20 o 
   1   6   9      245.14      254.64     21.62 o 
   2   6   9      159.03      175.05     16.10 o 
   3   6   9      133.90      134.10     33.47 o 
   4   6   9      121.73      168.42     43.33 o 
   5   6   9      499.86      550.75     51.10 o 
   6   6   9      218.38      244.05     69.94 o 
   7   6   9       29.73       55.42     34.34 o 
   8   6   9       26.57       23.85     24.66 o 
  -8   7   9        5.74        4.91     10.86 o 
  -7   7   9      125.66      106.99     26.47 o 
  -6   7   9      118.71       90.33     27.67 o 
  -5   7   9      883.70      728.12     53.94 o 
  -4   7   9      301.26      309.74     32.33 o 
  -3   7   9      207.42      193.45     23.60 o 
  -2   7   9      377.94      379.30     19.88 o 
  -1   7   9      547.23      576.79     29.55 o 
   0   7   9     1852.65     1952.37     65.38 o 
   1   7   9      536.42      613.87     33.96 o 
   2   7   9      383.59      361.58     32.05 o 
   3   7   9      209.58      291.32     39.45 o 
   4   7   9      306.70      307.79     41.73 o 
   5   7   9      884.50      877.22     60.94 o 
   6   7   9      122.16      173.65     58.19 o 
   7   7   9      125.87      100.48     46.21 o 
   8   7   9        5.61       20.97     25.47 o 
  -7   8   9       16.85       32.04     13.83 o 
  -6   8   9       75.62       43.12     19.44 o 
  -5   8   9       92.80      112.43     26.45 o 
  -4   8   9      647.40      609.58     40.07 o 
  -3   8   9      114.66       98.41     17.17 o 
  -2   8   9     3106.29     3152.79    101.32 o 
  -1   8   9     1247.12     1367.37     44.87 o 
   0   8   9        0.59       10.67      6.90 o 
   1   8   9     1220.79     1340.46     93.78 o 
   2   8   9     3085.77     3072.73     75.82 o 
   3   8   9      117.90      122.82     26.60 o 
   4   8   9      647.29      653.03     64.87 o 
   5   8   9       94.20      102.21     31.05 o 
   6   8   9       76.17      133.32     53.81 o 
   7   8   9       16.39       21.32     28.35 o 
  -7   9   9       49.90       45.08     15.83 o 
  -6   9   9        1.75       13.54     13.25 o 
  -5   9   9       66.38       70.74     22.44 o 
  -4   9   9      706.03      679.98     44.20 o 
  -3   9   9      468.39      447.97     38.18 o 
  -2   9   9      351.24      352.15     22.83 o 
  -1   9   9      447.48      441.83     22.77 o 
   0   9   9        0.05       19.22      7.30 o 
   1   9   9      445.75      448.91     31.13 o 
   2   9   9      350.16      334.29     36.19 o 
   3   9   9      467.79      550.69     46.90 o 
   4   9   9      708.02      769.82     58.46 o 
   5   9   9       67.06      119.84     47.70 o 
   6   9   9        1.69        3.23     24.43 o 
   7   9   9       50.00       36.64     23.05 o 
  -7  10   9       23.08        5.32     12.90 o 
  -6  10   9       13.15       10.10     16.55 o 
  -5  10   9       59.64       87.43     22.73 o 
  -4  10   9      177.88      181.25     27.17 o 
  -3  10   9      570.18      563.13     44.08 o 
  -2  10   9        3.65        6.95      9.28 o 
  -1  10   9      379.23      403.72     24.27 o 
   0  10   9     1179.03     1081.00     38.99 o 
   1  10   9      394.00      422.00     27.76 o 
   2  10   9        3.04       27.49     14.00 o 
   3  10   9      566.14      637.27     54.62 o 
   4  10   9      182.96      154.61     57.33 o 
   5  10   9       60.37       78.47     43.56 o 
   6  10   9       12.97       21.20     31.11 o 
   7  10   9       22.28       -3.34     17.98 o 
  -7  11   9       21.83       53.76     18.14 o 
  -6  11   9      106.74       99.01     25.95 o 
  -5  11   9      322.82      368.38     41.88 o 
  -4  11   9      497.36      465.21     44.02 o 
  -3  11   9      249.70      246.11     30.93 o 
  -2  11   9       72.77       69.89     15.50 o 
  -1  11   9      440.26      448.33     27.93 o 
   0  11   9      713.46      761.09     31.56 o 
   1  11   9      446.27      426.35     48.64 o 
   2  11   9       71.23      107.50     27.22 o 
   3  11   9      257.48      328.84     51.62 o 
   4  11   9      492.28      481.42     95.29 o 
   5  11   9      325.55      280.00     73.63 o 
   6  11   9      106.62      114.08     47.36 o 
   7  11   9       22.24       20.74     25.12 o 
  -7  12   9       24.43       20.75     13.55 o 
  -6  12   9       36.73       64.30     21.85 o 
  -5  12   9       27.99       21.22     13.12 o 
  -4  12   9      120.56      101.54     22.00 o 
  -3  12   9      125.90      136.47     23.43 o 
  -2  12   9      361.61      319.40     34.27 o 
  -1  12   9      245.58      244.60     23.78 o 
   0  12   9      258.16      317.57     26.48 o 
   1  12   9      236.58      251.44     65.97 o 
   2  12   9      372.79      393.87     41.57 o 
   3  12   9      123.13      163.46     31.52 o 
   4  12   9      118.09      148.99     60.49 o 
   5  12   9       27.46       24.20     37.68 o 
   6  12   9       36.62       70.06     33.42 o 
   7  12   9       24.85       85.15     26.27 o 
  -6  13   9       54.97       55.55     17.85 o 
  -5  13   9      113.21      131.07     25.77 o 
  -4  13   9       83.09      116.95     22.10 o 
  -3  13   9      287.38      287.15     34.35 o 
  -2  13   9     1354.76     1222.36     57.65 o 
  -1  13   9       57.01       44.09      9.67 o 
   0  13   9       40.08       31.61      8.65 o 
   1  13   9       58.97       66.06     16.55 o 
   2  13   9     1373.04     1357.78    171.98 o 
   3  13   9      290.23      308.93     80.08 o 
   4  13   9       87.47      105.43     55.66 o 
   5  13   9      113.90       86.77     45.17 o 
   6  13   9       55.05       46.44     35.72 o 
  -6  14   9       24.60       33.62     15.30 o 
  -5  14   9       10.64       18.35     12.90 o 
  -4  14   9       23.01       15.57     10.15 o 
  -3  14   9      144.61      198.82     28.26 o 
  -2  14   9      351.09      372.85     38.65 o 
  -1  14   9      217.85      219.56     23.16 o 
   0  14   9     1974.60     1669.44     68.14 o 
   1  14   9      221.36      199.40     31.72 o 
   2  14   9      354.06      356.68     54.39 o 
   3  14   9      145.40      199.23     64.99 o 
   4  14   9       22.85        6.34     32.03 o 
   5  14   9       10.19       12.68     26.96 o 
   6  14   9       24.18       68.33     32.03 o 
  -6  15   9       37.28       15.35     37.51 o 
  -5  15   9        7.06       13.83     10.46 o 
  -4  15   9        3.76       12.99      9.27 o 
  -3  15   9       22.05       47.86     13.97 o 
  -2  15   9      555.84      526.10     46.30 o 
  -1  15   9      148.97      152.11     21.74 o 
   0  15   9      182.31      173.89     24.17 o 
   1  15   9      152.34      154.83     27.38 o 
   2  15   9      546.93      580.70     53.98 o 
   3  15   9       22.10       31.23     35.26 o 
   4  15   9        3.03       12.44     31.57 o 
   5  15   9        7.13       -4.61     20.97 o 
   6  15   9       37.88       48.93     21.72 o 
  -5  16   9       18.92       28.93     19.93 o 
  -4  16   9       12.65       17.13     10.99 o 
  -3  16   9       61.89       75.45     16.93 o 
  -2  16   9      613.69      603.82     60.61 o 
  -1  16   9      410.96      446.05     51.45 o 
   0  16   9        0.69       -4.51      9.10 o 
   1  16   9      416.22      369.72     35.49 o 
   2  16   9      611.01      521.09     65.91 o 
   3  16   9       62.94       53.48     25.79 o 
   4  16   9       12.87       13.59     31.75 o 
   5  16   9       18.56       17.38     14.99 o 
  -5  17   9       76.80       93.63     18.72 o 
  -4  17   9       16.24       12.99     10.80 o 
  -3  17   9       50.07       48.71     14.22 o 
  -2  17   9       30.16       33.08     14.94 o 
  -1  17   9      169.99      164.30     32.49 o 
   0  17   9      138.77      141.70     20.77 o 
   1  17   9      174.47      195.76     31.64 o 
   2  17   9       29.49       45.32     15.70 o 
   3  17   9       52.55       44.08     18.90 o 
   4  17   9       16.65       18.49     12.57 o 
   5  17   9       74.53       70.18     16.12 o 
  -5  18   9        8.99       26.07     19.29 o 
  -4  18   9       54.16       53.83     18.17 o 
  -3  18   9       32.49       42.60     14.74 o 
  -2  18   9       18.45       25.15     13.80 o 
  -1  18   9      232.84      186.59     31.50 o 
   0  18   9       13.13       18.81      8.85 o 
   1  18   9      234.70      185.64     39.03 o 
   2  18   9       19.63       42.01     24.54 o 
   3  18   9       32.67       37.71     25.18 o 
   4  18   9       53.66       70.15     15.70 o 
   5  18   9        8.71       25.57     17.35 o 
  -4  19   9       48.00       64.80     17.19 o 
  -3  19   9       27.50       58.34     16.19 o 
  -2  19   9       56.05      103.63     19.52 o 
  -1  19   9       52.21       53.36     32.24 o 
   0  19   9       82.04      117.89     18.86 o 
   1  19   9       51.05       55.27     18.99 o 
   2  19   9       55.03       82.96     45.28 o 
   3  19   9       27.02       30.95     15.43 o 
   4  19   9       47.82       47.57     19.09 o 
  -3  20   9      115.28       94.96     23.79 o 
  -2  20   9       83.04       89.38     19.95 o 
  -1  20   9       28.14       38.94     20.91 o 
   0  20   9      151.91      139.54     52.43 o 
   1  20   9       25.65       45.98     18.09 o 
   2  20   9       81.34       69.94     35.38 o 
   3  20   9      116.53      111.16     39.52 o 
  -2  21   9        0.86       30.39     19.98 o 
  -1  21   9       79.78       85.38     15.13 o 
   0  21   9       41.09        5.76     27.19 o 
   1  21   9       78.60       67.86     22.16 o 
   2  21   9        0.69       70.17     33.07 o 
  -1  22   9        4.54       50.24     25.47 o 
   0  22   9      153.41      170.19     55.89 o 
   1  22   9        5.16       10.02     30.42 o 
   0   0  10     1232.54      859.97    246.30 o 
   1   0  10     2552.22     2580.51     54.58 o 
   2   0  10      766.57      778.89     23.93 o 
   3   0  10      358.76      385.34     26.88 o 
   4   0  10      220.63      262.86     25.88 o 
   5   0  10      654.78      630.10     36.43 o 
   6   0  10      491.70      464.15     48.18 o 
   7   0  10       25.12       28.25     13.93 o 
   8   0  10       28.63       26.48     12.90 o 
  -8   1  10        8.85        7.68     23.91 o 
  -7   1  10      151.75      150.40     26.62 o 
  -6   1  10      324.72      281.52     30.74 o 
  -5   1  10      175.80      199.26     26.63 o 
  -4   1  10      173.22      166.19     21.14 o 
  -3   1  10      239.07      255.88     24.32 o 
  -2   1  10      514.83      526.47     28.59 o 
  -1   1  10     7113.50     7242.08    200.35 o 
   0   1  10       19.58       24.54      5.57 o 
   1   1  10     7099.21     7440.67    181.32 o 
   2   1  10      524.26      542.65     17.21 o 
   3   1  10      244.40      273.63     21.91 o 
   4   1  10      172.79      166.04     20.08 o 
   5   1  10      176.76      210.87     23.99 o 
   6   1  10      327.19      262.86     46.64 o 
   7   1  10      149.90      164.88     37.76 o 
   8   1  10        8.75       26.39     22.58 o 
  -8   2  10       15.99       15.06     17.11 o 
  -7   2  10       49.01       27.63     14.59 o 
  -6   2  10      269.79      255.22     30.90 o 
  -5   2  10      290.74      320.08     37.37 o 
  -4   2  10     1461.37     1401.83     58.32 o 
  -3   2  10      780.65      767.71     31.75 o 
  -2   2  10     3815.67     3981.93     95.03 o 
  -1   2  10      538.77      537.90     21.44 o 
   0   2  10     1611.30     1650.79     76.43 o 
   1   2  10      546.65      606.54     21.90 o 
   2   2  10     3814.62     3939.70    138.78 o 
   3   2  10      760.45      810.09     35.47 o 
   4   2  10     1456.56     1407.58    106.22 o 
   5   2  10      284.76      277.55     34.06 o 
   6   2  10      267.07      258.15     45.28 o 
   7   2  10       49.25       53.04     30.77 o 
   8   2  10       16.00       30.07     23.05 o 
  -8   3  10        4.66       19.72     15.44 o 
  -7   3  10       18.20       26.92     16.54 o 
  -6   3  10      105.61       69.34     18.78 o 
  -5   3  10      222.83      216.22     32.31 o 
  -4   3  10       18.53       16.41      9.01 o 
  -3   3  10     1036.46     1043.82     38.78 o 
  -2   3  10      104.89       88.48     13.99 o 
  -1   3  10     2213.89     1826.25    249.78 o 
   0   3  10      917.01      962.03     37.65 o 
   1   3  10     2186.38     2111.76     36.54 o 
   2   3  10      111.79      111.27     13.54 o 
   3   3  10     1028.95     1064.26     36.09 o 
   4   3  10       18.30       27.01      7.19 o 
   5   3  10      224.10      218.49     39.47 o 
   6   3  10      108.20       97.68     24.32 o 
   7   3  10       17.68       30.95     12.16 o 
   8   3  10        5.12       30.07     24.77 o 
  -8   4  10       10.07      -10.61     16.92 o 
  -7   4  10        4.97       10.15     10.27 o 
  -6   4  10      108.47       89.73     23.47 o 
  -5   4  10       18.83       23.08     14.42 o 
  -4   4  10     1477.84     1377.69     61.50 o 
  -3   4  10       25.77       26.59      8.19 o 
  -2   4  10       29.95       51.82     11.96 o 
  -1   4  10     1717.20     1706.71     47.08 o 
   0   4  10      528.27      545.62     25.80 o 
   1   4  10     1713.93     1633.94     86.23 o 
   2   4  10       25.59       63.76     11.93 o 
   3   4  10       24.18       37.23      8.83 o 
   4   4  10     1468.60     1454.75     69.86 o 
   5   4  10       18.03       32.72     14.47 o 
   6   4  10      111.90       84.14     25.81 o 
   7   4  10        5.23       15.67     23.39 o 
   8   4  10       10.10       33.76     28.12 o 
  -8   5  10        1.54        1.92     25.23 o 
  -7   5  10       12.06       34.33     16.38 o 
  -6   5  10      219.60      226.23     35.81 o 
  -5   5  10       87.39       83.92     22.11 o 
  -4   5  10       80.96       91.90     16.36 o 
  -3   5  10      751.14      765.15     36.01 o 
  -2   5  10      376.93      382.00     41.73 o 
  -1   5  10     1314.47     1351.82     43.55 o 
   0   5  10     3660.07     3882.10     81.43 o 
   1   5  10     1307.59     1365.29     46.18 o 
   2   5  10      371.34      366.26     24.45 o 
   3   5  10      748.48      813.02     28.74 o 
   4   5  10       80.73       89.19     21.68 o 
   5   5  10       86.56      102.19     25.37 o 
   6   5  10      221.30      302.52     47.96 o 
   7   5  10       12.09        4.72     22.82 o 
   8   5  10        1.70       26.04     19.70 o 
  -8   6  10       12.68       25.57     15.45 o 
  -7   6  10      187.20      154.26     28.78 o 
  -6   6  10      101.66      132.03     29.03 o 
  -5   6  10       92.31      129.62     27.51 o 
  -4   6  10      400.48      382.41     49.75 o 
  -3   6  10      443.48      471.43     33.05 o 
  -2   6  10     1181.93     1169.51     43.87 o 
  -1   6  10      778.26      711.93     32.83 o 
   0   6  10     2271.09     2339.44    105.05 o 
   1   6  10      779.63      825.23     72.12 o 
   2   6  10     1198.56     1264.08     43.26 o 
   3   6  10      450.15      530.56     56.23 o 
   4   6  10      389.40      403.63     41.96 o 
   5   6  10       91.42      104.23     26.91 o 
   6   6  10      100.38      144.15     31.39 o 
   7   6  10      186.05      221.93     67.64 o 
   8   6  10       12.52      -12.21     19.82 o 
  -8   7  10        6.22       18.16     12.69 o 
  -7   7  10       13.39       19.27     14.28 o 
  -6   7  10       26.06       13.90     13.47 o 
  -5   7  10      281.02      262.55     38.26 o 
  -4   7  10     1045.43     1009.53     53.71 o 
  -3   7  10      774.40      735.13     38.20 o 
  -2   7  10      910.32      825.42     37.97 o 
  -1   7  10      523.07      509.23     29.79 o 
   0   7  10      289.08      406.50     34.53 o 
   1   7  10      505.12      500.59     28.94 o 
   2   7  10      891.57      892.04     35.92 o 
   3   7  10      765.24      717.79    114.42 o 
   4   7  10     1045.22      939.03     61.82 o 
   5   7  10      283.14      304.37     46.83 o 
   6   7  10       25.32       54.50     31.57 o 
   7   7  10       12.88      -10.37     27.77 o 
   8   7  10        6.08       45.17     25.58 o 
  -7   8  10      126.66      152.34     28.14 o 
  -6   8  10       55.55       42.05     18.83 o 
  -5   8  10       78.65       81.62     22.05 o 
  -4   8  10      234.09      245.00     30.18 o 
  -3   8  10     1123.46     1036.88     67.09 o 
  -2   8  10      262.35      316.71     29.96 o 
  -1   8  10      107.71      112.81     17.00 o 
   0   8  10       17.50       41.15     10.56 o 
   1   8  10      112.24      137.20     18.70 o 
   2   8  10      262.58      294.72     23.19 o 
   3   8  10     1119.85     1118.81    121.34 o 
   4   8  10      237.61      286.40     42.87 o 
   5   8  10       78.11       82.60     34.34 o 
   6   8  10       55.08       69.71     38.72 o 
   7   8  10      127.20      103.59     39.52 o 
  -7   9  10       37.93       52.70     16.28 o 
  -6   9  10       64.46       57.85     21.81 o 
  -5   9  10        2.52       15.40     10.92 o 
  -4   9  10      211.75      275.77     32.96 o 
  -3   9  10      133.94      132.05     21.16 o 
  -2   9  10      187.02      198.30     24.78 o 
  -1   9  10      448.28      471.29     25.40 o 
   0   9  10        5.74       14.66      7.06 o 
   1   9  10      469.75      465.53     35.31 o 
   2   9  10      189.95      211.20     35.64 o 
   3   9  10      136.10      126.06     27.26 o 
   4   9  10      212.56      243.92     39.30 o 
   5   9  10        2.79       15.21     26.96 o 
   6   9  10       64.04       42.98     33.99 o 
   7   9  10       37.09       59.80     25.58 o 
  -7  10  10       22.40       10.98     13.14 o 
  -6  10  10        6.86       15.08     13.20 o 
  -5  10  10       60.92       67.26     18.62 o 
  -4  10  10       55.40       64.95     16.98 o 
  -3  10  10      473.75      454.99     40.08 o 
  -2  10  10      239.10      227.10     27.10 o 
  -1  10  10      827.40      837.70     42.44 o 
   0  10  10      107.76      105.60     17.61 o 
   1  10  10      822.17      815.87     41.54 o 
   2  10  10      239.69      210.24     36.44 o 
   3  10  10      480.21      539.97     65.28 o 
   4  10  10       56.14       77.87     36.30 o 
   5  10  10       60.95      122.95     54.85 o 
   6  10  10        7.06        6.80     29.50 o 
   7  10  10       22.11        3.46     19.82 o 
  -7  11  10        1.14       21.26     14.40 o 
  -6  11  10        1.29        6.97     15.26 o 
  -5  11  10      195.85      171.38     29.08 o 
  -4  11  10      341.59      357.48     39.57 o 
  -3  11  10      348.39      298.89     34.41 o 
  -2  11  10       30.21       39.71     13.82 o 
  -1  11  10      272.52      285.05     25.03 o 
   0  11  10      542.35      576.58     38.64 o 
   1  11  10      261.89      317.92     55.08 o 
   2  11  10       32.12       45.68     29.44 o 
   3  11  10      347.32      337.71     81.64 o 
   4  11  10      342.62      452.96     94.60 o 
   5  11  10      194.35      143.34     57.15 o 
   6  11  10        1.44      -23.28     23.74 o 
   7  11  10        1.20       54.16     31.92 o 
  -7  12  10       26.37       49.00     21.91 o 
  -6  12  10       51.41       37.08     19.49 o 
  -5  12  10       77.03       97.73     22.39 o 
  -4  12  10      165.41      184.02     27.88 o 
  -3  12  10      286.18      307.17     35.25 o 
  -2  12  10       42.04       54.27     14.51 o 
  -1  12  10      289.31      291.63     24.02 o 
   0  12  10      351.85      317.79     26.81 o 
   1  12  10      289.48      263.77     50.93 o 
   2  12  10       43.91       73.25     21.42 o 
   3  12  10      279.32      395.59     42.52 o 
   4  12  10      163.40      177.34     59.69 o 
   5  12  10       78.47      115.23     54.50 o 
   6  12  10       49.90      129.40     51.74 o 
   7  12  10       26.83       36.64     23.16 o 
  -6  13  10       47.00       43.80     16.28 o 
  -5  13  10       91.41      100.85     23.86 o 
  -4  13  10        6.32        1.35     12.12 o 
  -3  13  10       71.29       84.09     18.44 o 
  -2  13  10       82.80       90.24     18.83 o 
  -1  13  10      674.03      609.07     42.48 o 
   0  13  10       12.64       16.74      7.66 o 
   1  13  10      679.11      663.53     59.25 o 
   2  13  10       83.25      152.60     33.74 o 
   3  13  10       69.73       63.57     20.09 o 
   4  13  10        6.12       -4.84     31.80 o 
   5  13  10       91.72      124.10     52.77 o 
   6  13  10       46.32       45.63     31.23 o 
  -6  14  10        9.75       -0.50     12.24 o 
  -5  14  10       62.30       63.38     15.34 o 
  -4  14  10       68.58      104.27     20.74 o 
  -3  14  10      339.53      369.39     40.53 o 
  -2  14  10      394.04      433.15     42.18 o 
  -1  14  10      200.37      208.54     27.75 o 
   0  14  10      167.95      143.45     22.54 o 
   1  14  10      200.60      157.06     34.35 o 
   2  14  10      398.34      407.59     54.23 o 
   3  14  10      339.07      302.24     83.89 o 
   4  14  10       71.63      102.67     54.73 o 
   5  14  10       61.05       73.86     37.10 o 
   6  14  10       10.31       42.98     27.65 o 
  -6  15  10       10.46        8.01     12.86 o 
  -5  15  10       30.45       38.59     18.76 o 
  -4  15  10      160.92      142.49     22.80 o 
  -3  15  10      341.55      328.76     38.03 o 
  -2  15  10      170.31      210.15     28.71 o 
  -1  15  10      176.50      201.31     26.96 o 
   0  15  10      676.73      648.72     42.83 o 
   1  15  10      179.08      147.38     35.06 o 
   2  15  10      169.59      184.33     35.05 o 
   3  15  10      344.11      276.43     81.35 o 
   4  15  10      161.59      162.70     58.08 o 
   5  15  10       30.21       81.24     40.68 o 
   6  15  10       11.04       -3.11     27.65 o 
  -5  16  10       18.51       33.48     13.56 o 
  -4  16  10       34.57       35.54     21.52 o 
  -3  16  10       58.42       70.58     15.79 o 
  -2  16  10      619.20      600.51     51.44 o 
  -1  16  10      290.11      303.68     41.41 o 
   0  16  10        7.98       22.37     10.02 o 
   1  16  10      291.19      312.32     49.05 o 
   2  16  10      616.01      567.38    109.12 o 
   3  16  10       60.88       94.60     53.47 o 
   4  16  10       33.93       70.17     38.95 o 
   5  16  10       18.50        9.79     21.78 o 
  -5  17  10       53.85       74.01     17.83 o 
  -4  17  10       70.71       68.90     19.83 o 
  -3  17  10       20.81       36.80     11.93 o 
  -2  17  10       62.98       40.58     14.66 o 
  -1  17  10      711.26      743.35     55.69 o 
   0  17  10        8.39       28.05     11.21 o 
   1  17  10      710.26      700.31     61.82 o 
   2  17  10       65.65       88.34     20.20 o 
   3  17  10       20.18       31.12     17.28 o 
   4  17  10       70.52      103.61     30.85 o 
   5  17  10       52.92       79.56     22.55 o 
  -4  18  10        7.04       33.48     12.94 o 
  -3  18  10       26.99       74.24     18.56 o 
  -2  18  10      140.13      139.49     26.02 o 
  -1  18  10      209.02      192.29     31.25 o 
   0  18  10       25.49       47.60     18.20 o 
   1  18  10      205.59      121.43     32.90 o 
   2  18  10      141.01      192.89     64.53 o 
   3  18  10       24.56       -1.01     40.33 o 
   4  18  10        7.28      -23.33     20.91 o 
  -4  19  10       30.17       56.21     14.41 o 
  -3  19  10       27.14       26.05     13.66 o 
  -2  19  10       31.26       46.28     15.02 o 
  -1  19  10      296.17      288.22     38.38 o 
   0  19  10        0.01       24.84     10.69 o 
   1  19  10      288.44      235.51     42.74 o 
   2  19  10       31.14       59.34     40.91 o 
   3  19  10       26.87       24.51     15.50 o 
   4  19  10       30.18       80.58     35.72 o 
  -3  20  10       61.12       44.41     14.60 o 
  -2  20  10        3.59       32.11     12.09 o 
  -1  20  10       95.18      110.88     20.62 o 
   0  20  10       21.85       66.14     38.95 o 
   1  20  10       94.96      100.13     41.02 o 
   2  20  10        3.35       -3.57     22.58 o 
   3  20  10       60.28       66.37     33.19 o 
  -2  21  10        0.08       27.86     12.41 o 
  -1  21  10       21.95       27.93     16.50 o 
   0  21  10       71.22       31.92     34.91 o 
   1  21  10       20.14      116.50     46.90 o 
   2  21  10        0.05       26.62     30.31 o 
   0  22  10       11.54       30.42     25.23 o 
   1   0  11     5911.70     6479.73    113.96 o 
   2   0  11      357.44      387.12     18.85 o 
   3   0  11       30.57       35.47      9.37 o 
   4   0  11     1487.09     1389.76     50.96 o 
   5   0  11      341.30      368.45     33.63 o 
   6   0  11       50.73       56.86     15.87 o 
   7   0  11      116.41      120.53     32.51 o 
   8   0  11        9.94       -2.22     12.49 o 
  -8   1  11       72.71      152.62     69.25 o 
  -7   1  11       10.61       30.81     17.09 o 
  -6   1  11       22.26       38.81      9.79 o 
  -5   1  11      112.27      119.38     25.13 o 
  -4   1  11        9.30        2.72      5.99 o 
  -3   1  11     1688.22     1617.95     62.95 o 
  -2   1  11      334.16      364.86     19.05 o 
  -1   1  11     4868.90     4879.54     92.51 o 
   0   1  11      671.74      544.58     88.83 o 
   1   1  11     4868.11     5046.94     96.78 o 
   2   1  11      342.28      365.25     14.93 o 
   3   1  11     1682.79     1647.85     73.75 o 
   4   1  11        9.69       15.25      6.47 o 
   5   1  11      114.62      107.18     17.18 o 
   6   1  11       21.83       20.15     15.25 o 
   7   1  11       10.33       33.40     17.09 o 
   8   1  11       72.77       85.18     19.30 o 
  -8   2  11       60.56       62.66     21.94 o 
  -7   2  11       11.03       36.84     12.73 o 
  -6   2  11       86.41       93.06     16.22 o 
  -5   2  11      121.56       91.78     21.20 o 
  -4   2  11      168.44      151.01     24.26 o 
  -3   2  11      110.59      132.57     16.89 o 
  -2   2  11      582.05      636.26     34.48 o 
  -1   2  11      384.30      402.21     19.37 o 
   0   2  11      867.28      825.60     37.06 o 
   1   2  11      368.38      426.29     17.68 o 
   2   2  11      576.88      658.79     28.72 o 
   3   2  11      113.13      142.70     17.51 o 
   4   2  11      171.55      191.08     22.06 o 
   5   2  11      118.20      119.91     21.64 o 
   6   2  11       89.62       99.77     26.85 o 
   7   2  11       10.93       29.76     18.44 o 
   8   2  11       61.27       81.70     31.46 o 
  -8   3  11        2.31       10.11     15.73 o 
  -7   3  11       19.20        8.44     12.08 o 
  -6   3  11       64.37       62.26     19.03 o 
  -5   3  11      111.25      122.02     25.58 o 
  -4   3  11       90.11       83.10     18.93 o 
  -3   3  11      444.60      475.38     28.17 o 
  -2   3  11      293.96      299.74     23.35 o 
  -1   3  11     1146.49      989.43    274.09 o 
   0   3  11       71.80       84.23     11.12 o 
   1   3  11     1157.96     1308.08     30.36 o 
   2   3  11      283.62      303.14     20.40 o 
   3   3  11      457.27      482.21     25.08 o 
   4   3  11       88.08      103.09     15.02 o 
   5   3  11      114.95      102.62     25.67 o 
   6   3  11       64.35       76.00     23.58 o 
   7   3  11       19.01       34.59     14.62 o 
   8   3  11        2.35       22.35     19.70 o 
  -8   4  11        8.95       -2.81     11.24 o 
  -7   4  11       71.88       49.10     12.49 o 
  -6   4  11      243.15      227.09     35.99 o 
  -5   4  11      681.72      619.33     51.23 o 
  -4   4  11      122.73      109.25     18.45 o 
  -3   4  11      685.19      657.38     32.72 o 
  -2   4  11     2132.14     1009.41    670.31 o 
  -1   4  11      574.83      615.78     29.53 o 
   0   4  11      391.65      385.09     32.65 o 
   1   4  11      583.61      589.25     19.96 o 
   2   4  11     2114.42     2241.62     67.76 o 
   3   4  11      685.02      721.92     29.70 o 
   4   4  11      123.23      134.38     28.53 o 
   5   4  11      683.23      612.63     58.31 o 
   6   4  11      244.49      244.20     43.20 o 
   7   4  11       73.52       41.25     27.89 o 
   8   4  11        9.00       16.82     22.58 o 
  -8   5  11        8.66       14.70     13.88 o 
  -7   5  11       25.63       22.39     17.07 o 
  -6   5  11      242.20      260.92     39.47 o 
  -5   5  11       94.54      109.11     25.67 o 
  -4   5  11      790.78      725.60     37.51 o 
  -3   5  11     1069.42      975.61     48.51 o 
  -2   5  11      321.86      304.51     26.17 o 
  -1   5  11     1363.30     1280.36     43.64 o 
   0   5  11      538.81      565.12     35.33 o 
   1   5  11     1380.84     1445.97     49.66 o 
   2   5  11      332.67      363.70     25.85 o 
   3   5  11     1070.77     1065.48     34.62 o 
   4   5  11      795.61      832.83     58.60 o 
   5   5  11       93.69      101.47     27.75 o 
   6   5  11      245.51      262.57     46.79 o 
   7   5  11       25.61       31.11     30.77 o 
   8   5  11        8.73       44.48     25.23 o 
  -8   6  11       75.55      141.28     34.50 o 
  -7   6  11       46.99       46.30     16.09 o 
  -6   6  11       82.96       84.99     22.81 o 
  -5   6  11      206.75      241.64     37.90 o 
  -4   6  11      917.53      894.59     43.97 o 
  -3   6  11      185.10      189.33     24.49 o 
  -2   6  11      872.71      840.27     61.25 o 
  -1   6  11      393.70      369.53     27.84 o 
   0   6  11      847.80      804.54     49.51 o 
   1   6  11      395.84      410.63     26.66 o 
   2   6  11      868.79      818.27     36.52 o 
   3   6  11      182.08      170.50     30.30 o 
   4   6  11      919.92      897.60     97.02 o 
   5   6  11      208.01      211.13     39.45 o 
   6   6  11       85.07      147.92     33.52 o 
   7   6  11       47.24       81.12     39.41 o 
   8   6  11       74.16       69.94     29.04 o 
  -7   7  11       57.00       85.61     19.74 o 
  -6   7  11       77.12       96.63     24.14 o 
  -5   7  11       64.56       52.74     19.33 o 
  -4   7  11      684.52      616.83     41.60 o 
  -3   7  11       85.60       82.80     17.82 o 
  -2   7  11     1344.05     1318.44     49.37 o 
  -1   7  11      136.43      157.59     20.78 o 
   0   7  11       44.20       55.22     11.79 o 
   1   7  11      137.32      174.65     21.64 o 
   2   7  11     1350.45     1354.77     61.93 o 
   3   7  11       79.84      101.77     26.44 o 
   4   7  11      682.25      653.87     52.06 o 
   5   7  11       64.62       51.06     18.26 o 
   6   7  11       75.53      110.50     45.17 o 
   7   7  11       57.15       45.52     31.11 o 
  -7   8  11      120.31      122.61     22.17 o 
  -6   8  11       31.48       47.40     18.72 o 
  -5   8  11      139.50      109.07     28.21 o 
  -4   8  11       82.98       82.59     18.15 o 
  -3   8  11      288.51      273.13     30.16 o 
  -2   8  11       25.42       36.89     12.24 o 
  -1   8  11      286.71      304.61     28.99 o 
   0   8  11     2045.48     1996.04    123.12 o 
   1   8  11      287.18      276.90     26.89 o 
   2   8  11       25.39       31.80     15.19 o 
   3   8  11      285.00      325.61     44.32 o 
   4   8  11       81.32      120.71     25.96 o 
   5   8  11      136.56      139.63     29.47 o 
   6   8  11       31.41       13.71     30.54 o 
   7   8  11      122.35      104.63     38.49 o 
  -7   9  11        3.86       24.98     12.06 o 
  -6   9  11       91.84       82.27     22.64 o 
  -5   9  11      901.06      817.72     49.79 o 
  -4   9  11       72.88       86.38     18.16 o 
  -3   9  11      569.32      584.53     46.30 o 
  -2   9  11      251.07      265.07     28.95 o 
  -1   9  11      373.46      431.77     33.16 o 
   0   9  11        2.54       14.58      7.29 o 
   1   9  11      372.46      420.44     37.97 o 
   2   9  11      257.11      312.37     43.95 o 
   3   9  11      575.23      631.19     53.56 o 
   4   9  11       73.70      108.35     25.55 o 
   5   9  11      893.31      919.29    106.59 o 
   6   9  11       92.00      108.08     47.82 o 
   7   9  11        3.73       37.68     20.40 o 
  -7  10  11        2.39        4.54     11.32 o 
  -6  10  11       47.21       74.11     21.03 o 
  -5  10  11      390.15      377.17     41.94 o 
  -4  10  11       71.86       82.30     19.31 o 
  -3  10  11      704.12      749.29     44.44 o 
  -2  10  11        6.36       25.98     10.53 o 
  -1  10  11      258.80      223.48     26.89 o 
   0  10  11      233.79      260.76     27.30 o 
   1  10  11      272.97      248.98     24.09 o 
   2  10  11        6.77       22.37     11.04 o 
   3  10  11      710.10      778.82     56.73 o 
   4  10  11       73.01       88.58     23.04 o 
   5  10  11      394.03      395.58     88.26 o 
   6  10  11       46.79       73.98     42.52 o 
   7  10  11        2.14       24.31     20.51 o 
  -7  11  11        0.95        7.82     13.00 o 
  -6  11  11       15.60        7.25     14.75 o 
  -5  11  11      139.59      171.94     29.03 o 
  -4  11  11      216.41      216.40     31.91 o 
  -3  11  11     1081.54      933.78     48.99 o 
  -2  11  11      330.62      303.19     33.60 o 
  -1  11  11      929.37      882.37     43.34 o 
   0  11  11      750.35      722.30     37.03 o 
   1  11  11      937.57      870.35     61.28 o 
   2  11  11      327.37      401.12     60.26 o 
   3  11  11     1082.93     1049.04     68.61 o 
   4  11  11      217.42      247.44     42.30 o 
   5  11  11      140.60      242.44     72.13 o 
   6  11  11       15.95       23.28     28.00 o 
   7  11  11        1.03      -11.75     20.28 o 
  -6  12  11        9.12        0.65     13.28 o 
  -5  12  11      124.38      124.27     23.83 o 
  -4  12  11      170.23      189.35     29.50 o 
  -3  12  11       19.88       41.59     13.51 o 
  -2  12  11      243.70      244.24     31.22 o 
  -1  12  11     1186.35     1084.78     48.91 o 
   0  12  11      266.10      265.11     28.65 o 
   1  12  11     1175.42     1141.29     72.58 o 
   2  12  11      243.23      259.91     44.04 o 
   3  12  11       19.26       40.32     16.52 o 
   4  12  11      170.52      206.14     63.72 o 
   5  12  11      121.74      127.33     59.69 o 
   6  12  11        8.55       24.54     26.39 o 
  -6  13  11        4.75       22.36     14.34 o 
  -5  13  11       50.16       59.40     16.32 o 
  -4  13  11      328.25      318.30     38.51 o 
  -3  13  11      271.58      291.50     34.73 o 
  -2  13  11        0.98       19.71     11.74 o 
  -1  13  11      218.10      219.72     27.72 o 
   0  13  11      540.41      503.25     36.54 o 
   1  13  11      213.71      148.31     33.73 o 
   2  13  11        0.51        4.00     11.41 o 
   3  13  11      265.54      283.64     44.72 o 
   4  13  11      326.47      366.31     90.80 o 
   5  13  11       48.80       86.19     44.02 o 
   6  13  11        4.42       27.77     27.42 o 
  -6  14  11       30.90       48.65     16.96 o 
  -5  14  11       15.27       15.25     12.64 o 
  -4  14  11       66.73      113.69     21.49 o 
  -3  14  11       35.54       33.32     12.22 o 
  -2  14  11      119.03      149.73     24.28 o 
  -1  14  11      147.59      169.66     25.21 o 
   0  14  11      203.09      218.84     27.69 o 
   1  14  11      148.29      151.31     36.39 o 
   2  14  11      114.80      136.19     32.10 o 
   3  14  11       35.93       28.00     40.45 o 
   4  14  11       67.13      109.12     53.00 o 
   5  14  11       15.84       50.59     36.87 o 
   6  14  11       30.19       23.62     23.85 o 
  -6  15  11       14.70       31.63     15.28 o 
  -5  15  11       36.59       41.86     12.12 o 
  -4  15  11       25.22       42.54     13.72 o 
  -3  15  11      170.16      169.01     27.01 o 
  -2  15  11      181.16      166.39     25.02 o 
  -1  15  11      164.71      140.72     20.92 o 
   0  15  11      582.75      527.25     52.59 o 
   1  15  11      161.20      115.54     30.34 o 
   2  15  11      180.08      192.93     37.87 o 
   3  15  11      167.66      139.43     57.04 o 
   4  15  11       27.46        8.53     28.92 o 
   5  15  11       36.15       75.36     38.37 o 
   6  15  11       14.40       18.78     28.00 o 
  -5  16  11       19.61       52.38     10.87 o 
  -4  16  11        6.20       16.67     11.97 o 
  -3  16  11       45.82       51.83     14.98 o 
  -2  16  11       63.19       57.67     17.06 o 
  -1  16  11      217.86      219.75     34.87 o 
   0  16  11     1744.63     1650.73     77.53 o 
   1  16  11      218.77      178.10     39.43 o 
   2  16  11       66.07       78.59     46.21 o 
   3  16  11       45.19       54.04     42.29 o 
   4  16  11        6.55       23.85     29.96 o 
   5  16  11       19.36       53.00     37.68 o 
  -5  17  11       35.10       78.61     15.97 o 
  -4  17  11        2.91        7.42      9.76 o 
  -3  17  11        1.63       20.58     11.29 o 
  -2  17  11       37.37       56.42     21.74 o 
  -1  17  11       47.87       72.34     18.99 o 
   0  17  11        9.89       33.47     14.98 o 
   1  17  11       48.20       58.47     17.94 o 
   2  17  11       36.77       88.84     45.98 o 
   3  17  11        1.59      -14.75     25.58 o 
   4  17  11        2.49       34.68     29.73 o 
   5  17  11       35.76       46.86     21.18 o 
  -4  18  11       16.51       31.39     16.34 o 
  -3  18  11       24.39       34.55     12.82 o 
  -2  18  11       21.45       22.98     12.77 o 
  -1  18  11       49.80       59.55     14.62 o 
   0  18  11       29.68       44.90     11.49 o 
   1  18  11       51.01       81.58     17.91 o 
   2  18  11       21.52       78.36     37.10 o 
   3  18  11       24.72       17.63     13.61 o 
   4  18  11       16.93        8.26     39.12 o 
  -4  19  11       24.29       60.29     14.03 o 
  -3  19  11      287.89      320.48     42.59 o 
  -2  19  11       50.26       50.57     15.57 o 
  -1  19  11       82.79      113.42     21.26 o 
   0  19  11       52.32       50.16     16.53 o 
   1  19  11       84.41      132.51     50.93 o 
   2  19  11       50.25       45.98     40.68 o 
   3  19  11      284.71      295.04     56.46 o 
   4  19  11       24.35       -2.30     15.93 o 
  -3  20  11       36.01       37.37     12.68 o 
  -2  20  11       34.02       25.10     15.89 o 
  -1  20  11        2.60       18.41     13.42 o 
   0  20  11      116.75      147.31     21.16 o 
   1  20  11        2.40       33.53     31.34 o 
   2  20  11       34.11       94.14     41.14 o 
   3  20  11       36.49       66.03     37.68 o 
  -2  21  11       13.03       81.49     21.02 o 
  -1  21  11       53.73       73.67     14.99 o 
   0  21  11       32.77       87.11     41.37 o 
   1  21  11       55.17      168.92     57.04 o 
   2  21  11       12.24       -0.81     23.85 o 
   0   0  12        5.70        9.53      5.98 o 
   1   0  12      177.67      216.33     16.79 o 
   2   0  12     1925.40     2146.17     73.32 o 
   3   0  12      139.03      165.25     21.21 o 
   4   0  12       71.92       64.06     14.04 o 
   5   0  12      470.36      453.33     43.49 o 
   6   0  12        7.10        2.03     10.25 o 
   7   0  12      112.87      101.98     29.03 o 
   8   0  12       21.64       21.57     30.59 o 
  -8   1  12       33.97       30.60     14.25 o 
  -7   1  12       17.16       35.40     18.57 o 
  -6   1  12      224.63      235.82     34.85 o 
  -5   1  12      453.82      417.41     36.56 o 
  -4   1  12      283.53      285.66     29.86 o 
  -3   1  12      369.41      416.43     22.25 o 
  -2   1  12     6826.90     6895.87    190.48 o 
  -1   1  12     2476.74     2477.87     54.88 o 
   0   1  12      525.56      406.17     68.59 o 
   1   1  12     2457.87     2460.33     68.20 o 
   2   1  12     6811.61     7049.20    157.32 o 
   3   1  12      368.13      416.90     29.04 o 
   4   1  12      287.92      298.88     28.09 o 
   5   1  12      454.28      476.40     39.07 o 
   6   1  12      226.09      223.85     45.17 o 
   7   1  12       17.96       37.40     17.32 o 
   8   1  12       33.45       19.87     16.42 o 
  -8   2  12        0.87       20.30     13.56 o 
  -7   2  12      105.52      112.27     24.19 o 
  -6   2  12       33.80       40.67     11.85 o 
  -5   2  12      950.40      768.02     62.90 o 
  -4   2  12      206.69      215.19     27.58 o 
  -3   2  12      221.90      253.44     19.43 o 
  -2   2  12     2420.53     2469.19     88.93 o 
  -1   2  12     5054.98     5335.51    168.25 o 
   0   2  12       11.12       15.36      5.74 o 
   1   2  12     5020.97     5682.47    156.95 o 
   2   2  12     2404.59     2581.43     59.29 o 
   3   2  12      215.43      263.43     24.81 o 
   4   2  12      202.41      236.41     24.29 o 
   5   2  12      957.97      863.68     71.16 o 
   6   2  12       34.20       52.55     19.35 o 
   7   2  12      104.97       96.24     28.92 o 
   8   2  12        0.96       17.75     21.55 o 
  -8   3  12       74.56      126.69     31.34 o 
  -7   3  12      127.55      130.00     23.59 o 
  -6   3  12      158.25      178.23     26.57 o 
  -5   3  12      261.59      237.89     34.99 o 
  -4   3  12       94.94       84.76     19.95 o 
  -3   3  12      607.10      549.69     30.16 o 
  -2   3  12      103.66      154.70     19.42 o 
  -1   3  12      312.67      139.57     77.61 o 
   0   3  12     3812.42     3897.89    127.68 o 
   1   3  12      322.53      317.69     15.49 o 
   2   3  12      105.33      139.95     20.60 o 
   3   3  12      616.83      609.46     28.92 o 
   4   3  12       97.83      105.69     15.94 o 
   5   3  12      263.54      266.23     45.52 o 
   6   3  12      158.89      149.35     35.60 o 
   7   3  12      127.78      188.90     37.45 o 
   8   3  12       73.92       41.37     27.31 o 
  -8   4  12       21.64       31.00     13.80 o 
  -7   4  12       43.58       44.34     23.82 o 
  -6   4  12       61.33       52.57     16.95 o 
  -5   4  12      155.16      173.52     30.45 o 
  -4   4  12      835.16      702.26     36.37 o 
  -3   4  12       55.56       55.88     11.48 o 
  -2   4  12     1222.17      748.38    274.47 o 
  -1   4  12     1546.53     1525.62     47.47 o 
   0   4  12      256.79      266.36     27.68 o 
   1   4  12     1543.19     1526.76     34.95 o 
   2   4  12     1212.64     1190.75     47.03 o 
   3   4  12       59.27       61.66     10.85 o 
   4   4  12      841.98      779.51     58.31 o 
   5   4  12      156.55      203.42     40.53 o 
   6   4  12       62.19       67.62     23.06 o 
   7   4  12       43.24       51.69     14.78 o 
   8   4  12       21.28       32.84     22.12 o 
  -8   5  12        9.23       22.04     13.61 o 
  -7   5  12        4.29       12.53     11.26 o 
  -6   5  12       71.44       82.34     23.03 o 
  -5   5  12      553.08      517.00     52.70 o 
  -4   5  12      668.69      334.20    189.52 o 
  -3   5  12      786.63      500.06    137.90 o 
  -2   5  12      717.75      711.35     34.80 o 
  -1   5  12      158.51      177.79     21.83 o 
   0   5  12      154.33      162.94     22.29 o 
   1   5  12      160.80      155.51     27.82 o 
   2   5  12      707.38      721.55     36.44 o 
   3   5  12      786.40      853.77     57.51 o 
   4   5  12      667.00      662.97     53.45 o 
   5   5  12      560.72      557.48     64.72 o 
   6   5  12       74.12      109.05     29.70 o 
   7   5  12        3.93        6.91     23.62 o 
   8   5  12        9.66       20.74     20.74 o 
  -7   6  12       37.08       31.87     15.55 o 
  -6   6  12       17.37       23.41     13.95 o 
  -5   6  12      130.17      147.91     30.79 o 
  -4   6  12      110.63      129.18     20.84 o 
  -3   6  12      124.84      127.88     20.59 o 
  -2   6  12     1156.09     1130.99     45.19 o 
  -1   6  12      772.66      721.27     34.87 o 
   0   6  12      400.75      373.30     29.73 o 
   1   6  12      788.17      802.68     39.05 o 
   2   6  12     1150.69     1209.30     46.94 o 
   3   6  12      123.85      126.90     27.58 o 
   4   6  12      107.14      142.36     30.62 o 
   5   6  12      129.93      148.94     38.31 o 
   6   6  12       16.83       24.53     13.45 o 
   7   6  12       36.58       45.63     28.69 o 
  -7   7  12       12.55       15.98     15.08 o 
  -6   7  12       41.42       39.61     14.36 o 
  -5   7  12      183.07      180.74     33.99 o 
  -4   7  12      363.72      392.58     33.63 o 
  -3   7  12      198.67      248.12     29.46 o 
  -2   7  12     2784.65     2631.44     71.23 o 
  -1   7  12       27.69       50.23     12.81 o 
   0   7  12       32.26       25.09      8.69 o 
   1   7  12       25.87       39.78      9.92 o 
   2   7  12     2810.39     2748.73     85.00 o 
   3   7  12      198.48      234.64     38.08 o 
   4   7  12      359.71      370.62     50.86 o 
   5   7  12      177.98      199.42     38.78 o 
   6   7  12       43.45       73.98     38.83 o 
   7   7  12       12.81       49.20     33.19 o 
  -7   8  12       70.67      108.32     39.90 o 
  -6   8  12      138.27      146.99     29.47 o 
  -5   8  12       38.81       77.13     15.75 o 
  -4   8  12      194.29      173.97     25.22 o 
  -3   8  12      590.48      554.66     39.53 o 
  -2   8  12      141.50      190.15     25.73 o 
  -1   8  12       21.73       24.07      9.93 o 
   0   8  12      223.93      248.56     26.03 o 
   1   8  12       19.82       20.68      8.14 o 
   2   8  12      134.32      173.93     33.24 o 
   3   8  12      598.70      651.29     52.18 o 
   4   8  12      195.94      202.49     37.76 o 
   5   8  12       40.28       53.76     20.22 o 
   6   8  12      136.60      126.98     53.12 o 
   7   8  12       70.97       89.99     35.49 o 
  -7   9  12        0.16      -13.38     14.59 o 
  -6   9  12      278.23      256.33     40.88 o 
  -5   9  12       77.44       95.84     18.93 o 
  -4   9  12      351.68      335.59     36.90 o 
  -3   9  12       25.35       28.95     12.97 o 
  -2   9  12      801.52      730.96     39.91 o 
  -1   9  12      257.84      286.48     30.65 o 
   0   9  12      163.58      154.79     20.26 o 
   1   9  12      259.43      285.37     36.24 o 
   2   9  12      798.65      795.92     64.30 o 
   3   9  12       25.69       30.88     18.09 o 
   4   9  12      353.40      370.39     51.27 o 
   5   9  12       77.23       71.87     19.99 o 
   6   9  12      275.42      237.14     64.87 o 
   7   9  12        0.19        7.14     22.24 o 
  -7  10  12       16.88       55.57     15.70 o 
  -6  10  12       33.08       32.94     23.50 o 
  -5  10  12       37.83       37.68     15.49 o 
  -4  10  12      313.47      306.92     36.55 o 
  -3  10  12      449.23      389.20     39.48 o 
  -2  10  12      232.45      200.31     27.47 o 
  -1  10  12      127.98      138.00     21.13 o 
   0  10  12      800.47      743.84     37.49 o 
   1  10  12      130.50      135.47     19.77 o 
   2  10  12      241.04      205.83     38.26 o 
   3  10  12      456.10      466.72     49.20 o 
   4  10  12      310.57      364.41     51.91 o 
   5  10  12       36.11       42.52     34.45 o 
   6  10  12       33.62       92.41     37.56 o 
   7  10  12       16.76       -5.19     23.05 o 
  -7  11  12       55.10      117.47     20.25 o 
  -6  11  12       16.67       20.57     13.94 o 
  -5  11  12      160.73      165.56     27.29 o 
  -4  11  12      156.50      188.71     29.75 o 
  -3  11  12       63.57       77.18     18.78 o 
  -2  11  12      135.12      124.70     22.46 o 
  -1  11  12       13.14       10.15      9.22 o 
   0  11  12      577.75      564.09     44.56 o 
   1  11  12       12.89       13.04     14.35 o 
   2  11  12      133.22      162.34     56.75 o 
   3  11  12       65.36       65.52     22.59 o 
   4  11  12      160.18      219.63     39.98 o 
   5  11  12      164.63      204.18     63.03 o 
   6  11  12       16.66       -6.45     19.93 o 
   7  11  12       56.17      112.46     42.86 o 
  -6  12  12       13.73       47.37     15.24 o 
  -5  12  12        0.85       28.55     21.39 o 
  -4  12  12      104.74      113.18     22.28 o 
  -3  12  12      157.68      145.12     24.84 o 
  -2  12  12      492.54      455.35     42.86 o 
  -1  12  12      172.87      187.78     25.33 o 
   0  12  12      155.49      149.27     21.94 o 
   1  12  12      171.12      161.13     34.19 o 
   2  12  12      486.57      468.68     58.86 o 
   3  12  12      154.84      133.63     32.21 o 
   4  12  12      107.77      122.83     55.31 o 
   5  12  12        1.01       -7.84     24.77 o 
   6  12  12       13.70       62.45     34.22 o 
  -6  13  12        2.70       17.45     15.05 o 
  -5  13  12      130.00      129.72     25.07 o 
  -4  13  12      415.53      407.07     43.83 o 
  -3  13  12      145.57      146.46     23.99 o 
  -2  13  12        7.12        5.35     10.49 o 
  -1  13  12      341.84      313.19     34.21 o 
   0  13  12      153.05      155.73     27.41 o 
   1  13  12      335.55      321.29     50.78 o 
   2  13  12        6.39       25.13     17.59 o 
   3  13  12      148.30      204.84     39.42 o 
   4  13  12      416.24      418.39     96.10 o 
   5  13  12      126.86      119.95     50.82 o 
   6  13  12        2.70      -14.29     22.93 o 
  -6  14  12        9.12       46.43     16.47 o 
  -5  14  12       64.06       70.95     16.03 o 
  -4  14  12      146.09      157.65     25.13 o 
  -3  14  12       77.56       85.99     18.96 o 
  -2  14  12       94.25      136.68     23.49 o 
  -1  14  12       61.77       52.79     18.58 o 
   0  14  12      518.75      487.46     51.82 o 
   1  14  12       65.39       70.93     22.02 o 
   2  14  12       90.58       77.11     21.66 o 
   3  14  12       79.16       79.05     50.59 o 
   4  14  12      143.14      197.04     67.06 o 
   5  14  12       64.08      125.14     53.93 o 
   6  14  12        8.88       21.43     29.50 o 
  -5  15  12      107.00       87.87     17.63 o 
  -4  15  12      188.72      201.42     28.24 o 
  -3  15  12        4.07       24.46     11.74 o 
  -2  15  12       58.73       77.63     18.04 o 
  -1  15  12      259.28      262.93     30.49 o 
   0  15  12       36.95       39.43     15.23 o 
   1  15  12      259.26      259.03     45.98 o 
   2  15  12       56.48       67.60     16.87 o 
   3  15  12        4.35       26.96     41.14 o 
   4  15  12      189.37      268.83     79.16 o 
   5  15  12      109.38       82.50     36.30 o 
  -5  16  12        1.00        4.43     14.49 o 
  -4  16  12       27.76       31.77     10.81 o 
  -3  16  12       23.73       45.57     12.79 o 
  -2  16  12      147.83      133.37     21.89 o 
  -1  16  12      427.81      388.57     48.55 o 
   0  16  12       13.60       31.17     15.36 o 
   1  16  12      424.89      417.79     60.46 o 
   2  16  12      152.89      175.48     35.93 o 
   3  16  12       25.22       53.81     40.56 o 
   4  16  12       28.17       13.71     26.73 o 
   5  16  12        1.04       16.94     26.50 o 
  -4  17  12       47.01       51.81     12.30 o 
  -3  17  12        7.10       19.41     10.67 o 
  -2  17  12      322.72      323.46     36.82 o 
  -1  17  12      254.99      226.10     36.07 o 
   0  17  12        0.01       25.02     19.99 o 
   1  17  12      258.08      257.86     45.49 o 
   2  17  12      326.19      339.23     85.15 o 
   3  17  12        7.23       35.61     33.07 o 
   4  17  12       45.65      137.01     52.20 o 
  -4  18  12       35.06       34.87     12.52 o 
  -3  18  12       64.86       71.93     15.83 o 
  -2  18  12       14.31       40.35     14.36 o 
  -1  18  12       77.01       50.63     20.66 o 
   0  18  12       23.65       25.85     15.04 o 
   1  18  12       79.27       79.99     16.56 o 
   2  18  12       13.64       29.27     30.31 o 
   3  18  12       62.93      137.48     27.82 o 
   4  18  12       34.24       49.93     20.18 o 
  -3  19  12        3.28       10.96     12.29 o 
  -2  19  12       65.12       70.27     25.86 o 
  -1  19  12      134.04      147.83     25.45 o 
   0  19  12        3.87       28.28     10.82 o 
   1  19  12      133.17      212.02     65.56 o 
   2  19  12       64.26      108.89     47.47 o 
   3  19  12        3.16       27.45     28.17 o 
  -2  20  12       29.57       22.74     11.95 o 
  -1  20  12       20.77       37.96     13.02 o 
   0  20  12       24.14       36.72     13.43 o 
   1  20  12       20.10       67.64     28.81 o 
   2  20  12       28.92       33.30     26.62 o 
  -1  21  12        2.78       13.70     21.35 o 
   0  21  12        0.73       25.35     20.74 o 
   1  21  12        2.53       17.98     30.42 o 
   1   0  13      762.20      778.77     29.46 o 
   2   0  13      342.90      379.92     19.74 o 
   3   0  13      180.53      219.27     24.65 o 
   4   0  13      334.12      340.07     31.48 o 
   5   0  13      831.95      918.05     56.10 o 
   6   0  13      109.45      125.30     34.85 o 
   7   0  13       18.36       46.43     18.81 o 
   8   0  13       42.87       43.02     15.61 o 
  -8   1  13        3.00       47.60     15.75 o 
  -7   1  13       55.82       71.19     23.21 o 
  -6   1  13       91.91       78.75     18.97 o 
  -5   1  13       85.90       80.48     16.67 o 
  -4   1  13      587.61      511.44     36.34 o 
  -3   1  13      450.82      486.53     31.32 o 
  -2   1  13     1749.23     1743.28     53.09 o 
  -1   1  13      126.67      126.03     15.56 o 
   0   1  13     3229.04     3370.16     74.69 o 
   1   1  13      125.36      141.82     13.08 o 
   2   1  13     1718.92     1764.38     59.88 o 
   3   1  13      457.94      483.00     28.23 o 
   4   1  13      589.25      558.26     34.76 o 
   5   1  13       86.37      109.92     21.57 o 
   6   1  13       92.96       88.12     24.39 o 
   7   1  13       55.96       82.91     25.01 o 
   8   1  13        3.17       10.35     13.27 o 
  -8   2  13       27.58       53.23     18.91 o 
  -7   2  13       33.89       27.54     17.29 o 
  -6   2  13      287.21      315.76     35.51 o 
  -5   2  13      206.23      180.72     26.88 o 
  -4   2  13      227.35      221.23     27.58 o 
  -3   2  13       97.77      101.04     13.62 o 
  -2   2  13      282.88      255.07     19.79 o 
  -1   2  13       14.05       19.76      6.31 o 
   0   2  13     1312.39     1283.34     38.63 o 
   1   2  13       13.15       30.56      6.08 o 
   2   2  13      279.40      263.98     24.65 o 
   3   2  13      101.55      122.89     17.48 o 
   4   2  13      218.25      229.13     24.83 o 
   5   2  13      212.11      194.90     38.53 o 
   6   2  13      288.43      251.68     46.44 o 
   7   2  13       33.55       27.09     17.41 o 
   8   2  13       27.48       73.52     29.61 o 
  -8   3  13       95.84      101.04     22.81 o 
  -7   3  13        2.11       29.57     21.17 o 
  -6   3  13        5.06       20.35     12.59 o 
  -5   3  13       64.42       77.56     20.54 o 
  -4   3  13      188.97      179.54     28.93 o 
  -3   3  13      426.70      451.89     30.58 o 
  -2   3  13      477.35      442.36     29.34 o 
  -1   3  13     2043.22     1590.77    303.46 o 
   0   3  13       43.52       49.79      8.83 o 
   1   3  13     2081.53     2187.86     44.91 o 
   2   3  13      476.05      428.02     29.70 o 
   3   3  13      436.17      505.76     28.62 o 
   4   3  13      190.43      226.04     29.78 o 
   5   3  13       63.72       51.12     18.63 o 
   6   3  13        5.32        3.77     12.43 o 
   7   3  13        1.89        7.76     12.36 o 
   8   3  13       96.10      107.39     41.60 o 
  -7   4  13       33.03       68.30     17.61 o 
  -6   4  13        6.44       12.47     12.11 o 
  -5   4  13       97.08      117.89     25.39 o 
  -4   4  13      870.37      766.27     49.85 o 
  -3   4  13     2160.67     2138.95     71.42 o 
  -2   4  13      103.40       95.65     23.85 o 
  -1   4  13     2340.66     2366.30     60.95 o 
   0   4  13      423.43      389.37     28.36 o 
   1   4  13     2358.79     2389.75     63.25 o 
   2   4  13      103.72      125.03     19.22 o 
   3   4  13     2154.63     2044.08     81.20 o 
   4   4  13      873.45      778.08     59.48 o 
   5   4  13       94.82      120.29     31.20 o 
   6   4  13        5.84        2.41     12.57 o 
   7   4  13       32.25       95.65     20.97 o 
  -7   5  13       32.31       19.81     11.74 o 
  -6   5  13        2.45       -0.34     11.53 o 
  -5   5  13       77.65       81.62     24.28 o 
  -4   5  13       45.22       39.41     12.44 o 
  -3   5  13       31.61       34.30     15.71 o 
  -2   5  13      208.43      228.14     24.71 o 
  -1   5  13      663.42      623.52     32.42 o 
   0   5  13      114.58      114.56     18.69 o 
   1   5  13      638.13      580.18     44.29 o 
   2   5  13      204.61      226.92     26.31 o 
   3   5  13       32.72       44.09     10.96 o 
   4   5  13       45.90       63.91     21.10 o 
   5   5  13       76.52       94.68     27.53 o 
   6   5  13        2.47        0.05     13.15 o 
   7   5  13       33.50       14.63     19.36 o 
  -7   6  13       25.58       37.60     13.07 o 
  -6   6  13       55.92       63.51     18.58 o 
  -5   6  13      537.66      463.02     52.68 o 
  -4   6  13      323.74      286.05     31.82 o 
  -3   6  13      280.56      330.41     33.53 o 
  -2   6  13      352.24      369.76     30.63 o 
  -1   6  13     1478.33     1379.69     49.52 o 
   0   6  13      103.80      130.38     20.90 o 
   1   6  13     1479.12     1485.74     55.43 o 
   2   6  13      357.13      395.11     38.95 o 
   3   6  13      271.96      312.55     44.91 o 
   4   6  13      323.84      300.32     47.36 o 
   5   6  13      536.93      561.14     68.12 o 
   6   6  13       54.82       31.54     15.78 o 
   7   6  13       24.90       40.33     26.27 o 
  -7   7  13        4.28       14.34     25.65 o 
  -6   7  13      121.77      125.92     27.05 o 
  -5   7  13      116.46      115.67     28.40 o 
  -4   7  13      301.04      290.13     33.46 o 
  -3   7  13      700.71      667.62     55.30 o 
  -2   7  13      271.71      250.74     28.73 o 
  -1   7  13      933.15      834.39     39.80 o 
   0   7  13      969.75      910.77     39.92 o 
   1   7  13      941.21      904.07     48.91 o 
   2   7  13      263.08      250.44     24.20 o 
   3   7  13      698.07      579.41     54.01 o 
   4   7  13      304.53      307.27     49.89 o 
   5   7  13      117.19      121.15     32.29 o 
   6   7  13      119.98      145.37     31.87 o 
   7   7  13        4.08       79.16     31.57 o 
  -7   8  13        0.44       22.35     12.22 o 
  -6   8  13      148.72      211.44     37.80 o 
  -5   8  13      821.78      812.29     48.77 o 
  -4   8  13      659.93      697.85     45.07 o 
  -3   8  13       75.15      115.49     20.36 o 
  -2   8  13      853.46      831.23     44.21 o 
  -1   8  13      296.32      269.32     28.96 o 
   0   8  13       16.53       36.61     10.27 o 
   1   8  13      300.19      316.32     50.62 o 
   2   8  13      865.11      940.25     62.82 o 
   3   8  13       77.90       96.78     26.04 o 
   4   8  13      668.88      706.05     63.33 o 
   5   8  13      828.91      856.56     66.61 o 
   6   8  13      151.90      187.82     60.84 o 
   7   8  13        0.53       16.48     19.01 o 
  -7   9  13       40.21       36.33     13.05 o 
  -6   9  13      110.61      130.35     27.81 o 
  -5   9  13      422.20      462.22     38.51 o 
  -4   9  13      172.77      146.09     24.72 o 
  -3   9  13        2.23       14.42     11.59 o 
  -2   9  13      718.26      694.04     41.72 o 
  -1   9  13        5.53        6.65      8.36 o 
   0   9  13      153.50      127.59     18.88 o 
   1   9  13        6.32       10.75      7.23 o 
   2   9  13      718.51      695.39     55.77 o 
   3   9  13        2.05       16.25     13.02 o 
   4   9  13      170.96      174.81     37.43 o 
   5   9  13      422.70      468.82     49.78 o 
   6   9  13      109.07      108.66     43.79 o 
   7   9  13       39.97      104.17     34.68 o 
  -7  10  13       49.45       47.42     16.34 o 
  -6  10  13       19.63       33.32     20.88 o 
  -5  10  13      148.57      196.33     29.60 o 
  -4  10  13      389.57      389.67     40.63 o 
  -3  10  13      201.67      206.57     29.77 o 
  -2  10  13      150.77      136.24     23.65 o 
  -1  10  13      102.41       90.72     17.83 o 
   0  10  13       83.88       84.50     16.11 o 
   1  10  13      104.49      111.24     31.15 o 
   2  10  13      143.98      157.22     33.62 o 
   3  10  13      201.47      194.96     38.00 o 
   4  10  13      386.51      404.11     56.95 o 
   5  10  13      146.25      161.90     62.11 o 
   6  10  13       20.01       53.35     32.49 o 
   7  10  13       50.02       39.75     28.81 o 
  -6  11  13      114.66      138.97     28.02 o 
  -5  11  13       18.77       37.51     13.91 o 
  -4  11  13       37.37       49.91     16.46 o 
  -3  11  13      421.33      356.13     37.67 o 
  -2  11  13      199.75      166.87     25.74 o 
  -1  11  13      604.70      561.18     40.32 o 
   0  11  13       15.29       12.70      8.86 o 
   1  11  13      597.13      592.32     56.68 o 
   2  11  13      202.35      162.08     35.62 o 
   3  11  13      415.51      434.59     61.76 o 
   4  11  13       38.03       48.56     12.01 o 
   5  11  13       18.11       29.61     30.77 o 
   6  11  13      115.25      103.47     51.85 o 
  -6  12  13       28.08       40.77     17.13 o 
  -5  12  13       96.76      116.57     19.97 o 
  -4  12  13       31.02       56.44     16.94 o 
  -3  12  13      360.07      325.23     38.73 o 
  -2  12  13       60.79       32.50     13.02 o 
  -1  12  13      221.82      222.09     28.61 o 
   0  12  13      964.63      848.98     43.39 o 
   1  12  13      226.08      251.00     45.46 o 
   2  12  13       58.51       50.15     18.82 o 
   3  12  13      368.47      393.28     56.15 o 
   4  12  13       33.48       40.91     36.64 o 
   5  12  13       94.53       76.86     46.67 o 
   6  12  13       28.70       52.54     38.26 o 
  -6  13  13        0.50        8.25     14.01 o 
  -5  13  13       85.65      108.06     24.35 o 
  -4  13  13       17.88       56.38     14.93 o 
  -3  13  13      173.23      200.42     28.50 o 
  -2  13  13       52.10       77.38     16.51 o 
  -1  13  13      571.93      543.38     45.20 o 
   0  13  13       10.81        6.31     10.50 o 
   1  13  13      586.91      587.33     74.78 o 
   2  13  13       52.22       82.60     24.22 o 
   3  13  13      176.75      207.76     61.99 o 
   4  13  13       18.60       14.17     29.96 o 
   5  13  13       85.60      150.03     56.81 o 
   6  13  13        0.48       -6.22     24.54 o 
  -6  14  13       31.42       52.48     16.77 o 
  -5  14  13       67.66       59.44     14.11 o 
  -4  14  13       26.42       31.80     12.37 o 
  -3  14  13      295.92      341.63     39.52 o 
  -2  14  13       75.65       89.60     19.11 o 
  -1  14  13      188.85      226.14     27.85 o 
   0  14  13        2.61       17.42     14.34 o 
   1  14  13      192.25      270.28     46.37 o 
   2  14  13       75.21       83.41     23.61 o 
   3  14  13      302.34      334.00     52.08 o 
   4  14  13       25.93       31.92     34.45 o 
   5  14  13       68.04       84.12     37.68 o 
   6  14  13       31.28       32.38     32.26 o 
  -5  15  13       23.65       23.24     10.68 o 
  -4  15  13      244.85      284.14     35.20 o 
  -3  15  13       77.88       94.64     18.84 o 
  -2  15  13       85.05       96.93     18.92 o 
  -1  15  13       60.26       63.94     18.31 o 
   0  15  13        0.03        8.23     10.21 o 
   1  15  13       55.65       34.60     17.61 o 
   2  15  13       82.80       89.28     28.97 o 
   3  15  13       79.23       89.42     48.40 o 
   4  15  13      241.78      261.45     75.24 o 
   5  15  13       23.25       29.50     25.70 o 
  -5  16  13       10.17        9.74     14.52 o 
  -4  16  13       21.15        5.40     13.23 o 
  -3  16  13      122.64      129.81     21.35 o 
  -2  16  13      222.23      232.80     28.78 o 
  -1  16  13      543.93      470.44     54.00 o 
   0  16  13        0.67        3.33      9.40 o 
   1  16  13      540.98      492.14     66.57 o 
   2  16  13      223.70      276.22     46.96 o 
   3  16  13      122.11      126.29     57.84 o 
   4  16  13       22.14        7.03     25.58 o 
   5  16  13       10.82       26.39     30.88 o 
  -4  17  13       64.73       58.11     16.92 o 
  -3  17  13        4.01        6.08     10.67 o 
  -2  17  13      127.55      117.30     44.84 o 
  -1  17  13       62.54       60.15     26.67 o 
   0  17  13       84.85       61.81     14.84 o 
   1  17  13       63.42       65.28     23.45 o 
   2  17  13      131.93      169.96     57.73 o 
   3  17  13        3.55       20.05     29.96 o 
   4  17  13       64.41       43.67     32.38 o 
  -4  18  13       16.68       35.23     15.51 o 
  -3  18  13       65.70       73.89     25.01 o 
  -2  18  13       27.11       21.29     12.34 o 
  -1  18  13      111.76       82.16     19.66 o 
   0  18  13       34.68       57.68     14.05 o 
   1  18  13      111.19      100.09     21.83 o 
   2  18  13       28.57       38.72     38.26 o 
   3  18  13       66.77       57.15     39.29 o 
   4  18  13       16.94       77.09     42.52 o 
  -3  19  13       15.58       52.12     25.82 o 
  -2  19  13      188.56      167.55     27.42 o 
  -1  19  13       11.52       37.25     29.88 o 
   0  19  13       47.76       58.10     12.46 o 
   1  19  13       11.85       94.60     40.21 o 
   2  19  13      185.13      212.25     68.68 o 
   3  19  13       16.20       73.05     39.98 o 
  -2  20  13       30.98       44.93     14.43 o 
  -1  20  13       68.46       68.90     15.40 o 
   0  20  13       45.74       54.94     11.49 o 
   1  20  13       67.03      110.50     41.14 o 
   2  20  13       30.24       19.24     30.77 o 
   0  21  13      337.62      303.17     71.90 o 
   0   0  14     3149.77     3171.93     89.78 o 
   1   0  14      653.54      648.90     27.69 o 
   2   0  14      820.48      886.53     38.59 o 
   3   0  14       44.53       62.17     13.15 o 
   4   0  14       75.43       70.64     14.21 o 
   5   0  14      392.44      399.76     37.20 o 
   6   0  14      320.14      287.68     49.82 o 
   7   0  14       12.42       23.83     14.35 o 
  -7   1  14      181.65      150.49     37.56 o 
  -6   1  14        8.89        5.32     10.29 o 
  -5   1  14      158.83      171.54     23.98 o 
  -4   1  14      516.65      527.22     38.42 o 
  -3   1  14       41.55       54.85     12.69 o 
  -2   1  14      253.23      268.73     18.91 o 
  -1   1  14     1514.23     1482.52     59.08 o 
   0   1  14     1847.90     1416.37    435.17 o 
   1   1  14     1513.86     1502.05     41.55 o 
   2   1  14      252.02      285.67     26.92 o 
   3   1  14       41.38       48.62     15.09 o 
   4   1  14      513.18      562.86     36.14 o 
   5   1  14      159.11      161.65     34.76 o 
   6   1  14        8.25       19.73     14.83 o 
   7   1  14      181.18      190.12     40.86 o 
  -7   2  14       47.44       81.09     25.22 o 
  -6   2  14       18.73       13.06     18.72 o 
  -5   2  14      119.13      123.66     20.90 o 
  -4   2  14     1209.22     1101.66     60.93 o 
  -3   2  14      629.78      614.91     35.35 o 
  -2   2  14      613.78      592.86     26.54 o 
  -1   2  14      239.45      269.49     19.88 o 
   0   2  14     1322.15     1194.99     38.60 o 
   1   2  14      247.60      270.03     17.67 o 
   2   2  14      624.57      608.63     36.30 o 
   3   2  14      631.02      629.60     37.07 o 
   4   2  14     1207.33     1192.32     47.82 o 
   5   2  14      121.32      117.70     29.85 o 
   6   2  14       18.89        9.69     16.25 o 
   7   2  14       48.65       97.65     29.96 o 
  -7   3  14       51.84       68.22     28.71 o 
  -6   3  14      272.61      232.10     29.78 o 
  -5   3  14      609.14      580.05     47.34 o 
  -4   3  14      482.86      403.32     37.60 o 
  -3   3  14      216.10      215.16     21.86 o 
  -2   3  14     4592.92     4439.33     95.84 o 
  -1   3  14      353.79      365.51     28.33 o 
   0   3  14      123.60      122.86     15.18 o 
   1   3  14      358.43      380.53     19.72 o 
   2   3  14     4570.33     4488.57    100.63 o 
   3   3  14      223.05      239.63     24.26 o 
   4   3  14      477.80      461.40     57.50 o 
   5   3  14      614.41      645.55     64.46 o 
   6   3  14      270.35      236.77     46.02 o 
   7   3  14       51.45       58.85     17.07 o 
  -7   4  14      117.97      101.63     19.73 o 
  -6   4  14        9.57       31.53     11.98 o 
  -5   4  14      466.14      464.09     50.68 o 
  -4   4  14      203.72      217.51     33.98 o 
  -3   4  14      182.00      196.27     24.39 o 
  -2   4  14      117.42      126.79     19.01 o 
  -1   4  14      955.48      870.29     61.54 o 
   0   4  14      569.14      535.86     32.58 o 
   1   4  14      954.34      950.38     44.76 o 
   2   4  14      116.02      135.56     20.73 o 
   3   4  14      181.23      186.02     24.55 o 
   4   4  14      203.85      230.63     42.17 o 
   5   4  14      461.85      468.27     63.50 o 
   6   4  14        8.96       28.35     14.09 o 
   7   4  14      116.24      189.46     36.22 o 
  -7   5  14       52.72       52.65     13.34 o 
  -6   5  14       70.16       81.41     22.17 o 
  -5   5  14      179.71      156.10     30.70 o 
  -4   5  14      123.86      121.52     27.32 o 
  -3   5  14      599.32      653.82     38.80 o 
  -2   5  14      147.07      165.08     22.43 o 
  -1   5  14      180.09      188.26     22.50 o 
   0   5  14      294.94      323.33     27.64 o 
   1   5  14      178.78      185.31     24.47 o 
   2   5  14      144.75      186.90     25.08 o 
   3   5  14      581.15      564.77     54.18 o 
   4   5  14      126.79      101.24     37.68 o 
   5   5  14      185.64      179.22     41.14 o 
   6   5  14       70.10       78.24     26.83 o 
   7   5  14       53.27      100.48     45.63 o 
  -7   6  14      109.02      151.74     28.58 o 
  -6   6  14       58.62       88.10     19.54 o 
  -5   6  14      283.42      320.15     43.94 o 
  -4   6  14      199.27       51.03     63.26 o 
  -3   6  14       37.69       39.23     13.27 o 
  -2   6  14        1.13       -0.05      7.00 o 
  -1   6  14     1153.27     1103.75     45.62 o 
   0   6  14      780.13      808.53     42.54 o 
   1   6  14     1122.06     1078.92     53.82 o 
   2   6  14        1.42       13.04      6.97 o 
   3   6  14       36.56       38.27     15.91 o 
   4   6  14      199.01      210.93     38.11 o 
   5   6  14      282.92      302.63     50.92 o 
   6   6  14       59.12       65.15     22.24 o 
   7   6  14      108.23       77.66     35.26 o 
  -7   7  14       17.75       47.75     13.20 o 
  -6   7  14        8.13       42.87     18.00 o 
  -5   7  14      158.37      176.77     34.15 o 
  -4   7  14      202.09      244.36     31.35 o 
  -3   7  14      649.96      677.01     43.99 o 
  -2   7  14      442.46      434.28     35.16 o 
  -1   7  14      241.81      228.37     27.28 o 
   0   7  14     1564.84     1631.48     86.35 o 
   1   7  14      242.82      260.47     30.50 o 
   2   7  14      432.74      394.43     31.75 o 
   3   7  14      654.32      633.87     62.80 o 
   4   7  14      198.86      204.71     38.54 o 
   5   7  14      163.64      183.68     37.96 o 
   6   7  14        8.28        3.39     13.79 o 
   7   7  14       17.60       24.31     23.39 o 
  -7   8  14        9.94       26.01     13.82 o 
  -6   8  14       18.06        4.74     12.51 o 
  -5   8  14      165.57      191.13     40.76 o 
  -4   8  14        1.33        8.97     11.69 o 
  -3   8  14        2.04        8.65     11.97 o 
  -2   8  14     2086.90     2018.52     83.26 o 
  -1   8  14      225.37      241.70     28.11 o 
   0   8  14        3.85       20.24     13.71 o 
   1   8  14      227.52      249.29     29.97 o 
   2   8  14     2104.00     2099.59     97.11 o 
   3   8  14        1.86        3.24     11.49 o 
   4   8  14        1.32        7.15     10.43 o 
   5   8  14      166.60      203.20     40.26 o 
   6   8  14       18.84       38.95     25.81 o 
   7   8  14        9.45       47.93     25.23 o 
  -7   9  14       10.97       28.89     19.36 o 
  -6   9  14       76.90       95.81     25.29 o 
  -5   9  14      150.47      161.32     34.33 o 
  -4   9  14      322.61      344.13     38.35 o 
  -3   9  14      271.75      284.28     34.05 o 
  -2   9  14      311.73      288.94     33.78 o 
  -1   9  14      131.95      158.37     22.33 o 
   0   9  14       13.93       30.60     10.16 o 
   1   9  14      133.65      147.55     20.65 o 
   2   9  14      324.20      254.01     41.92 o 
   3   9  14      269.86      296.36     47.84 o 
   4   9  14      319.08      402.06     56.68 o 
   5   9  14      148.94      184.29     45.69 o 
   6   9  14       79.07       49.66     32.61 o 
   7   9  14       11.12      -10.02     19.93 o 
  -6  10  14       55.84       72.24     20.74 o 
  -5  10  14       44.22       59.71     13.57 o 
  -4  10  14       82.27       82.34     20.42 o 
  -3  10  14        0.58       -0.23     10.73 o 
  -2  10  14      304.98      301.74     34.32 o 
  -1  10  14      533.79      554.27     39.82 o 
   0  10  14       75.47       71.10     14.49 o 
   1  10  14      531.22      525.52     71.33 o 
   2  10  14      305.94      269.59     61.36 o 
   3  10  14        0.59        9.43     20.22 o 
   4  10  14       82.54       68.10     22.31 o 
   5  10  14       43.62       40.91     33.76 o 
   6  10  14       54.21       64.99     34.57 o 
  -6  11  14       49.49       69.53     19.12 o 
  -5  11  14       28.30       32.22     13.76 o 
  -4  11  14      766.41      710.30     51.28 o 
  -3  11  14       24.24       51.55     16.81 o 
  -2  11  14     1104.64      949.15     49.71 o 
  -1  11  14      535.26      494.83     41.98 o 
   0  11  14      304.59      307.02     31.89 o 
   1  11  14      533.75      549.64     59.23 o 
   2  11  14     1121.23     1022.48     71.39 o 
   3  11  14       25.77       37.90     15.70 o 
   4  11  14      769.65      685.36     64.30 o 
   5  11  14       28.37       59.57     39.64 o 
   6  11  14       50.60      138.50     48.17 o 
  -6  12  14       33.05       44.05     25.63 o 
  -5  12  14       25.81       55.60     12.13 o 
  -4  12  14        5.20       14.25     11.24 o 
  -3  12  14      102.49      100.52     21.22 o 
  -2  12  14      159.22      177.83     26.91 o 
  -1  12  14      189.21      188.56     27.67 o 
   0  12  14       93.46       90.95     18.16 o 
   1  12  14      193.40      196.36     39.12 o 
   2  12  14      164.29      157.09     35.83 o 
   3  12  14      101.61      119.13     29.12 o 
   4  12  14        5.35       -4.79     11.29 o 
   5  12  14       25.90       33.88     29.38 o 
   6  12  14       31.92      113.04     51.97 o 
  -6  13  14       58.37       60.29     30.11 o 
  -5  13  14       27.47       34.89     11.90 o 
  -4  13  14      123.88      160.71     27.01 o 
  -3  13  14      521.08      545.47     50.96 o 
  -2  13  14      583.94      512.09     46.90 o 
  -1  13  14      123.01      158.18     24.76 o 
   0  13  14      149.30      146.92     28.65 o 
   1  13  14      125.44       99.33     29.67 o 
   2  13  14      587.61      519.59     64.84 o 
   3  13  14      533.74      534.72     68.84 o 
   4  13  14      124.34      121.68     53.35 o 
   5  13  14       27.49       41.94     33.65 o 
   6  13  14       57.56       79.16     38.14 o 
  -5  14  14       33.27       47.63     15.00 o 
  -4  14  14       71.16       82.04     17.02 o 
  -3  14  14      103.60      139.84     22.85 o 
  -2  14  14        8.46        7.72     10.14 o 
  -1  14  14      347.62      367.23     37.66 o 
   0  14  14       51.16       37.13     15.12 o 
   1  14  14      349.88      351.52     55.76 o 
   2  14  14        8.81       25.58     14.96 o 
   3  14  14      105.30      100.53     21.47 o 
   4  14  14       70.40       70.52     48.86 o 
   5  14  14       33.16        9.22     26.27 o 
  -5  15  14       47.84       22.77     11.67 o 
  -4  15  14       63.40       44.55     14.38 o 
  -3  15  14       24.71       47.75     18.94 o 
  -2  15  14      165.74      194.57     28.53 o 
  -1  15  14      212.10      250.01     40.61 o 
   0  15  14       40.90       85.01     18.84 o 
   1  15  14      216.03      242.62     45.27 o 
   2  15  14      165.89      168.35     36.18 o 
   3  15  14       27.51       24.77     29.73 o 
   4  15  14       63.58       17.98     27.65 o 
   5  15  14       45.55      159.36     55.54 o 
  -5  16  14       12.55       26.18     12.12 o 
  -4  16  14       22.06       28.29     10.89 o 
  -3  16  14       43.41       31.83     11.98 o 
  -2  16  14       71.49       99.78     18.58 o 
  -1  16  14      335.28      327.67     44.40 o 
   0  16  14      238.48      231.60     36.18 o 
   1  16  14      339.79      298.64     50.22 o 
   2  16  14       70.41      100.54     24.22 o 
   3  16  14       43.58       99.56     45.98 o 
   4  16  14       22.19      -33.88     22.58 o 
   5  16  14       12.98       43.56     31.11 o 
  -4  17  14      155.61      122.00     26.13 o 
  -3  17  14       68.31       65.85     14.30 o 
  -2  17  14       31.49       33.73     12.91 o 
  -1  17  14       84.94       90.32     18.71 o 
   0  17  14       22.87        4.91     10.19 o 
   1  17  14       83.71       73.78     22.49 o 
   2  17  14       32.71       72.36     41.83 o 
   3  17  14       70.73      127.44     54.27 o 
   4  17  14      158.23      158.21     58.19 o 
  -3  18  14        2.08        8.14     11.90 o 
  -2  18  14       59.23       81.58     17.48 o 
  -1  18  14       17.35       37.56     14.00 o 
   0  18  14       23.84       39.09     19.52 o 
   1  18  14       16.53       41.10     14.53 o 
   2  18  14       57.59      127.44     51.16 o 
   3  18  14        2.25       66.95     38.14 o 
  -3  19  14       34.19       49.72     14.89 o 
  -2  19  14       96.24      120.87     24.30 o 
  -1  19  14       12.51       32.91     22.42 o 
   0  19  14        0.03        8.84     11.89 o 
   1  19  14       12.08       16.94     28.35 o 
   2  19  14       96.51      133.43     59.46 o 
   3  19  14       33.43      120.30     48.05 o 
  -1  20  14       11.93       29.51     12.06 o 
   0  20  14       52.74       69.93     14.85 o 
   1  20  14       12.19      -12.33     22.12 o 
   1   0  15      937.70     1011.60     36.09 o 
   2   0  15      110.48      137.65     20.19 o 
   3   0  15      877.36      890.31     42.48 o 
   4   0  15     1199.65     1194.91     65.20 o 
   5   0  15      440.83      349.91     62.16 o 
   6   0  15       66.51       68.33     23.77 o 
   7   0  15        6.66       10.01     12.93 o 
  -7   1  15       23.22       26.89     28.98 o 
  -6   1  15       76.43       66.86     22.70 o 
  -5   1  15      255.54      248.53     36.81 o 
  -4   1  15       57.36       52.29     13.26 o 
  -3   1  15      109.97      105.09     18.80 o 
  -2   1  15      865.57      785.46     38.12 o 
  -1   1  15     2959.24     2894.55     63.72 o 
   0   1  15        3.92       -0.64      4.38 o 
   1   1  15     2956.15     2971.40     69.35 o 
   2   1  15      865.97      800.31     43.31 o 
   3   1  15      108.63      113.76     18.28 o 
   4   1  15       55.89       49.71     12.54 o 
   5   1  15      260.15      237.36     44.89 o 
   6   1  15       75.99       52.25     18.74 o 
   7   1  15       23.69       23.31     21.89 o 
  -7   2  15       10.51       18.64     14.75 o 
  -6   2  15       87.65      109.40     25.84 o 
  -5   2  15      698.66      742.84     53.39 o 
  -4   2  15      684.95      637.85     44.64 o 
  -3   2  15       84.64       70.17     15.51 o 
  -2   2  15      166.74      179.33     18.20 o 
  -1   2  15      768.68      733.07     32.28 o 
   0   2  15     1365.47     1439.25     50.39 o 
   1   2  15      758.76      774.84     29.33 o 
   2   2  15      167.21      162.19     23.32 o 
   3   2  15       90.05       82.07     14.93 o 
   4   2  15      698.39      660.15     35.62 o 
   5   2  15      696.39      718.66     77.04 o 
   6   2  15       86.57       80.71     23.63 o 
   7   2  15       10.42       23.77     15.79 o 
  -7   3  15      232.21      235.12     47.39 o 
  -6   3  15       63.39       66.98     14.04 o 
  -5   3  15      147.70      155.48     24.91 o 
  -4   3  15        2.65       10.70      9.06 o 
  -3   3  15        0.87        5.23      8.77 o 
  -2   3  15      670.27      648.93     29.49 o 
  -1   3  15      299.96      306.12     22.46 o 
   0   3  15     1229.84     1231.55     40.79 o 
   1   3  15      295.91      303.70     32.36 o 
   2   3  15      680.35      724.39     48.90 o 
   3   3  15        0.92       12.70      6.85 o 
   4   3  15        2.93       12.02     12.17 o 
   5   3  15      150.00      169.66     37.60 o 
   6   3  15       63.62       74.76     30.65 o 
   7   3  15      232.96      240.14     43.91 o 
  -7   4  15       15.12       38.52     23.39 o 
  -6   4  15       14.41       24.30      9.98 o 
  -5   4  15       59.57       54.40     16.19 o 
  -4   4  15      192.39      208.60     34.49 o 
  -3   4  15      470.49      468.17     48.08 o 
  -2   4  15      361.74      371.11     32.29 o 
  -1   4  15      762.03      705.39     35.48 o 
   0   4  15      222.51      261.45     20.60 o 
   1   4  15      763.26      701.90     39.47 o 
   2   4  15      351.54      378.87     32.82 o 
   3   4  15      461.76      493.74     38.28 o 
   4   4  15      188.39      196.18     39.54 o 
   5   4  15       57.70       49.85     19.79 o 
   6   4  15       14.19       14.11     12.68 o 
   7   4  15       15.00       32.14     14.43 o 
  -7   5  15       29.22       39.23     13.60 o 
  -6   5  15       41.05       56.66     32.65 o 
  -5   5  15       24.19       22.41     14.33 o 
  -4   5  15      113.81      152.66     31.74 o 
  -3   5  15      791.20      749.51     40.38 o 
  -2   5  15       60.08       33.20     24.49 o 
  -1   5  15      452.32      422.51     32.53 o 
   0   5  15       26.77       55.06     12.62 o 
   1   5  15      446.86      441.50     33.07 o 
   2   5  15       61.87      117.26     19.48 o 
   3   5  15      792.45      746.68     58.41 o 
   4   5  15      112.23       99.92     27.47 o 
   5   5  15       25.62       37.26     17.22 o 
   6   5  15       42.68       76.36     21.08 o 
   7   5  15       30.33       39.07     14.75 o 
  -7   6  15       22.11       42.46     24.54 o 
  -6   6  15        3.99       20.18     12.97 o 
  -5   6  15       85.72       82.62     22.57 o 
  -4   6  15      265.92      304.32     43.40 o 
  -3   6  15     1538.47      828.02    428.20 o 
  -2   6  15      209.97      195.96     25.85 o 
  -1   6  15      149.40      163.88     22.92 o 
   0   6  15      317.47      302.96     33.77 o 
   1   6  15      145.19      192.36     25.60 o 
   2   6  15      215.88      213.83     27.76 o 
   3   6  15     1543.56     1508.98    157.40 o 
   4   6  15      269.86      283.92     47.39 o 
   5   6  15       86.44       69.37     21.16 o 
   6   6  15        3.96        7.20     16.59 o 
   7   6  15       22.13       13.60     22.82 o 
  -7   7  15       23.06       11.31     11.40 o 
  -6   7  15      295.01      357.26     47.36 o 
  -5   7  15      182.64      184.97     35.26 o 
  -4   7  15       63.18       78.28     25.49 o 
  -3   7  15      560.13      563.21     41.20 o 
  -2   7  15      253.70      315.69     33.34 o 
  -1   7  15       75.71       88.48     17.77 o 
   0   7  15      204.44      260.54     33.14 o 
   1   7  15       79.37       79.96     24.85 o 
   2   7  15      252.34      276.76     44.21 o 
   3   7  15      561.99      569.49     64.46 o 
   4   7  15       65.23       58.15     19.77 o 
   5   7  15      178.51      203.78     41.95 o 
   6   7  15      290.76      302.38     57.96 o 
   7   7  15       22.41       12.33     23.97 o 
  -7   8  15        3.76       30.47     17.94 o 
  -6   8  15       29.56       66.73     16.71 o 
  -5   8  15      148.81      121.97     29.54 o 
  -4   8  15      208.58      246.89     31.99 o 
  -3   8  15      225.10      263.68     32.40 o 
  -2   8  15      362.32      356.07     36.99 o 
  -1   8  15      409.22      404.09     36.78 o 
   0   8  15      178.64      231.90     30.83 o 
   1   8  15      420.54      413.17     34.93 o 
   2   8  15      372.88      341.81     50.61 o 
   3   8  15      228.55      223.85     42.13 o 
   4   8  15      215.46      241.13     44.17 o 
   5   8  15      147.89      191.27     45.69 o 
   6   8  15       29.54       43.90     23.28 o 
   7   8  15        3.86       39.52     25.81 o 
  -6   9  15       35.69       27.32     14.38 o 
  -5   9  15      506.26      454.72     54.42 o 
  -4   9  15     1745.96     1526.98     65.01 o 
  -3   9  15      364.49      340.61     37.52 o 
  -2   9  15       50.67       61.03     16.91 o 
  -1   9  15      295.29      330.53     33.94 o 
   0   9  15      244.01      241.23     31.75 o 
   1   9  15      292.99      279.06     32.02 o 
   2   9  15       48.93       42.77     18.02 o 
   3   9  15      368.33      345.41     52.48 o 
   4   9  15     1747.65     1591.43     92.71 o 
   5   9  15      502.72      533.01     68.15 o 
   6   9  15       35.37       47.47     32.96 o 
  -6  10  15       66.47       89.14     20.00 o 
  -5  10  15      175.67      178.70     33.65 o 
  -4  10  15      404.94      333.81     39.28 o 
  -3  10  15      486.67      524.08     47.71 o 
  -2  10  15      433.79      490.04     44.11 o 
  -1  10  15        8.97       10.09     10.36 o 
   0  10  15      561.00      461.49     40.22 o 
   1  10  15        7.87       10.64     13.66 o 
   2  10  15      443.69      534.79     64.57 o 
   3  10  15      479.53      429.21     58.78 o 
   4  10  15      411.64      346.82     59.52 o 
   5  10  15      176.95      159.84     29.87 o 
   6  10  15       66.21      123.64     36.64 o 
  -6  11  15        2.70       20.23     18.43 o 
  -5  11  15      170.90      170.56     33.48 o 
  -4  11  15       23.40       36.04     13.77 o 
  -3  11  15       36.97       44.35     15.75 o 
  -2  11  15      346.60      371.83     38.92 o 
  -1  11  15      122.55      116.53     21.92 o 
   0  11  15      304.46      365.55     35.68 o 
   1  11  15      125.03      112.80     30.19 o 
   2  11  15      350.64      372.16     55.34 o 
   3  11  15       38.04       67.06     23.39 o 
   4  11  15       24.10       34.80     14.83 o 
   5  11  15      175.03      209.72     69.14 o 
   6  11  15        2.77       -8.53     23.97 o 
  -6  12  15       40.29       11.58     14.29 o 
  -5  12  15      140.91      184.50     28.03 o 
  -4  12  15      153.22      158.71     26.69 o 
  -3  12  15       52.77       79.95     18.77 o 
  -2  12  15      193.81      224.59     31.28 o 
  -1  12  15      440.25      444.26     42.12 o 
   0  12  15       86.42       72.64     27.04 o 
   1  12  15      438.63      510.49     64.75 o 
   2  12  15      199.05      183.82     40.19 o 
   3  12  15       55.76       71.71     22.11 o 
   4  12  15      148.64      183.57     35.52 o 
   5  12  15      142.90      215.02     63.61 o 
   6  12  15       40.60       21.32     24.66 o 
  -5  13  15        0.11       15.13     10.98 o 
  -4  13  15       23.13       42.59     16.55 o 
  -3  13  15      119.11      152.50     24.48 o 
  -2  13  15       65.27       72.37     17.03 o 
  -1  13  15       81.72       95.98     17.29 o 
   0  13  15      934.89      864.27     59.29 o 
   1  13  15       83.47      101.81     37.56 o 
   2  13  15       63.66       71.34     22.74 o 
   3  13  15      118.20      158.83     35.59 o 
   4  13  15       22.99       73.86     39.75 o 
   5  13  15        0.10      -12.33     27.42 o 
  -5  14  15       42.39       69.76     19.49 o 
  -4  14  15       39.73       47.29     15.98 o 
  -3  14  15      113.35       94.30     19.26 o 
  -2  14  15      149.64      153.85     26.57 o 
  -1  14  15      451.56      418.88     40.39 o 
   0  14  15      207.55      182.02     31.30 o 
   1  14  15      451.58      429.06     91.61 o 
   2  14  15      150.22      166.70     35.91 o 
   3  14  15      117.02      103.90     25.55 o 
   4  14  15       39.91       53.35     40.91 o 
   5  14  15       42.78      107.28     44.02 o 
  -5  15  15       50.03       70.05     17.20 o 
  -4  15  15      114.69      162.90     23.53 o 
  -3  15  15       16.04       32.19     11.32 o 
  -2  15  15       25.88       31.63     13.64 o 
  -1  15  15       40.39       51.69     17.18 o 
   0  15  15      453.90      381.14     47.70 o 
   1  15  15       41.28       48.57     19.88 o 
   2  15  15       25.20       29.58     17.59 o 
   3  15  15       15.56       51.97     36.53 o 
   4  15  15      112.19      112.69     50.12 o 
   5  15  15       48.87       38.72     28.35 o 
  -4  16  15       12.11       37.22     12.50 o 
  -3  16  15       21.80       21.64      9.62 o 
  -2  16  15       16.24       46.08     17.91 o 
  -1  16  15       24.16       25.99     11.26 o 
   0  16  15      397.81      339.17     44.86 o 
   1  16  15       25.44       65.83     29.90 o 
   2  16  15       16.21       32.19     14.48 o 
   3  16  15       23.26       19.01     32.26 o 
   4  16  15       12.85       12.21     24.08 o 
  -4  17  15       12.37       29.76     11.11 o 
  -3  17  15       28.06       31.32     11.21 o 
  -2  17  15       80.56       77.64     20.86 o 
  -1  17  15      176.93      175.74     29.39 o 
   0  17  15       31.04       55.21     14.52 o 
   1  17  15      175.48      150.22     35.26 o 
   2  17  15       81.85       92.95     22.10 o 
   3  17  15       27.01       11.52     33.53 o 
   4  17  15       12.81       46.67     32.26 o 
  -3  18  15       72.67       98.29     15.34 o 
  -2  18  15       87.58      110.83     27.56 o 
  -1  18  15       50.43       52.84     15.53 o 
   0  18  15      186.90      165.71     26.72 o 
   1  18  15       48.68       57.83     18.03 o 
   2  18  15       88.59       31.34     34.91 o 
   3  18  15       71.26       91.84     43.33 o 
  -2  19  15       13.96       43.48     24.87 o 
  -1  19  15       45.74       93.92     21.21 o 
   0  19  15        0.27        2.82     18.15 o 
   1  19  15       46.38       85.18     17.28 o 
   2  19  15       14.52       32.84     30.07 o 
  -1  20  15       13.20       42.96     17.73 o 
   0  20  15       88.29       99.48     53.81 o 
   1  20  15       13.91       -8.99     23.28 o 
   0   0  16      427.45      368.83     32.95 o 
   1   0  16      416.02      444.25     25.36 o 
   2   0  16       78.26       98.79     17.37 o 
   3   0  16      354.27      344.98     33.17 o 
   4   0  16      771.48      710.16     41.50 o 
   5   0  16        0.98       10.68     10.62 o 
   6   0  16        1.71       -2.83     10.96 o 
   7   0  16      122.93      107.40     25.45 o 
  -7   1  16       39.12       59.16     16.07 o 
  -6   1  16      142.73      152.09     34.52 o 
  -5   1  16      105.53      118.47     19.87 o 
  -4   1  16      353.04      318.04     34.17 o 
  -3   1  16       80.96       67.93     15.04 o 
  -2   1  16       65.11       75.61     15.31 o 
  -1   1  16      812.51      775.13     33.55 o 
   0   1  16     4511.58     4289.78    122.56 o 
   1   1  16      791.19      750.56     41.60 o 
   2   1  16       61.57       71.48     15.81 o 
   3   1  16       84.50       83.47     16.40 o 
   4   1  16      347.01      320.49     32.13 o 
   5   1  16      105.56       65.86     24.95 o 
   6   1  16      142.93      175.59     38.24 o 
   7   1  16       38.13       33.17     19.70 o 
  -7   2  16        6.88      -10.19     15.73 o 
  -6   2  16       15.53       27.23     12.35 o 
  -5   2  16      254.27      291.78     34.98 o 
  -4   2  16      324.65      376.28     38.39 o 
  -3   2  16       15.50       22.69     10.25 o 
  -2   2  16      131.70      143.36     20.57 o 
  -1   2  16      522.63      517.45     27.60 o 
   0   2  16     2101.60     1884.10     52.07 o 
   1   2  16      525.29      557.14     37.53 o 
   2   2  16      132.98      165.86     25.19 o 
   3   2  16       16.30       26.11      8.45 o 
   4   2  16      329.79      261.42     46.55 o 
   5   2  16      261.39      291.40     51.08 o 
   6   2  16       14.63        8.14     13.15 o 
   7   2  16        6.43       -9.05     12.90 o 
  -7   3  16       39.98       87.01     21.37 o 
  -6   3  16       51.71       28.58     11.01 o 
  -5   3  16       15.88        4.15      9.86 o 
  -4   3  16      106.14       95.01     20.00 o 
  -3   3  16       29.83       21.95     11.65 o 
  -2   3  16       63.52       76.44     12.43 o 
  -1   3  16      572.73      492.82     47.84 o 
   0   3  16      166.48      197.48     21.01 o 
   1   3  16      575.12      544.13     37.50 o 
   2   3  16       66.15       83.83     16.45 o 
   3   3  16       28.48       22.48      9.48 o 
   4   3  16      105.85      101.42     27.93 o 
   5   3  16       15.61        9.76     16.19 o 
   6   3  16       51.82       69.94     28.63 o 
   7   3  16       39.73       32.83     18.96 o 
  -7   4  16       22.52       35.56     20.22 o 
  -6   4  16      110.18      132.94     20.26 o 
  -5   4  16      396.57      384.23     40.28 o 
  -4   4  16      335.16      402.57     40.75 o 
  -3   4  16      350.41      274.93     32.38 o 
  -2   4  16      970.71      860.66     36.14 o 
  -1   4  16      882.46      629.98     81.97 o 
   0   4  16       18.57       33.07     14.35 o 
   1   4  16      872.18      821.30     44.21 o 
   2   4  16      961.47      934.20     54.58 o 
   3   4  16      347.65      296.03     33.89 o 
   4   4  16      326.62      380.04     56.54 o 
   5   4  16      398.96      400.76     59.50 o 
   6   4  16      112.85       90.68     30.13 o 
   7   4  16       22.22       40.42     18.47 o 
  -7   5  16       29.25       23.36     17.50 o 
  -6   5  16      180.82      192.44     27.92 o 
  -5   5  16      213.81      225.86     38.25 o 
  -4   5  16      360.17      350.17     46.20 o 
  -3   5  16      676.11      638.15     56.95 o 
  -2   5  16      431.26      252.36    121.42 o 
  -1   5  16       65.15       65.86     13.09 o 
   0   5  16        0.20       29.01     10.21 o 
   1   5  16       64.44       61.62     14.71 o 
   2   5  16      417.51      462.45     37.53 o 
   3   5  16      684.69      597.97     58.56 o 
   4   5  16      363.22      382.39     56.55 o 
   5   5  16      215.75      201.34     42.17 o 
   6   5  16      180.38      173.85     38.35 o 
   7   5  16       29.56       38.23     22.99 o 
  -7   6  16       19.25       23.69     10.22 o 
  -6   6  16      199.37      197.21     33.15 o 
  -5   6  16      103.03       85.81     21.31 o 
  -4   6  16      691.90      637.89     62.20 o 
  -3   6  16      210.30      109.06     66.99 o 
  -2   6  16      105.51      114.23     21.48 o 
  -1   6  16       89.22       74.91     17.35 o 
   0   6  16      780.40      826.08     45.67 o 
   1   6  16       88.69       95.72     18.89 o 
   2   6  16      109.77      125.02     20.87 o 
   3   6  16      214.09      228.92     40.58 o 
   4   6  16      699.06      619.63     71.06 o 
   5   6  16      104.87       78.48     23.46 o 
   6   6  16      200.21      229.13     45.53 o 
   7   6  16       19.55       23.51     24.08 o 
  -7   7  16       36.65       36.99     15.89 o 
  -6   7  16       34.65       34.14     13.84 o 
  -5   7  16      364.92      372.28     51.62 o 
  -4   7  16      170.19      212.46     37.20 o 
  -3   7  16      736.96      705.04     44.60 o 
  -2   7  16      924.72      843.69     44.64 o 
  -1   7  16     1069.62      999.26     47.16 o 
   0   7  16       72.66       64.58     16.05 o 
   1   7  16     1051.91      988.72     50.10 o 
   2   7  16      927.92      948.30     66.84 o 
   3   7  16      724.89      632.15     61.12 o 
   4   7  16      167.87      153.58     35.15 o 
   5   7  16      363.49      348.11     53.96 o 
   6   7  16       34.44       55.29     13.13 o 
   7   7  16       36.21       27.08     21.20 o 
  -6   8  16        2.05        6.03     12.37 o 
  -5   8  16      175.11      225.24     38.88 o 
  -4   8  16       80.68       97.27     27.93 o 
  -3   8  16      635.32      568.53     42.88 o 
  -2   8  16      350.89      346.00     37.07 o 
  -1   8  16      230.59      253.56     30.89 o 
   0   8  16        8.25       18.61     10.66 o 
   1   8  16      225.69      243.67     30.84 o 
   2   8  16      351.05      371.87     56.81 o 
   3   8  16      633.19      556.48     66.24 o 
   4   8  16       83.34      118.40     36.47 o 
   5   8  16      175.88      192.90     38.32 o 
   6   8  16        2.19        1.84     24.66 o 
  -6   9  16       22.52       20.96     11.63 o 
  -5   9  16      296.81      265.85     42.71 o 
  -4   9  16      427.10      476.84     57.20 o 
  -3   9  16       43.21       48.20     13.82 o 
  -2   9  16     1820.02     1604.92     64.36 o 
  -1   9  16      235.35      250.37     30.73 o 
   0   9  16      229.83      180.77     27.71 o 
   1   9  16      240.81      232.26     42.07 o 
   2   9  16     1820.09     1638.50     91.71 o 
   3   9  16       40.95       28.77     17.76 o 
   4   9  16      431.75      436.06     60.85 o 
   5   9  16      297.36      323.72     52.57 o 
   6   9  16       22.59       35.49     28.81 o 
  -6  10  16        8.74       18.74     13.60 o 
  -5  10  16      182.49      230.84     39.25 o 
  -4  10  16      158.44      174.91     26.18 o 
  -3  10  16       85.45      107.07     22.22 o 
  -2  10  16       97.69      119.42     23.20 o 
  -1  10  16      630.56      601.93     44.53 o 
   0  10  16      738.34      661.05     45.63 o 
   1  10  16      627.91      557.48     65.50 o 
   2  10  16       98.85      105.91     28.03 o 
   3  10  16       89.15      120.37     30.78 o 
   4  10  16      159.55      153.46     32.86 o 
   5  10  16      177.30      206.83     36.79 o 
   6  10  16        8.72      -16.25     18.32 o 
  -6  11  16       22.91       46.74     15.02 o 
  -5  11  16       32.05       15.12     13.92 o 
  -4  11  16       68.26       82.78     19.94 o 
  -3  11  16     1134.49     1099.55     57.19 o 
  -2  11  16       63.79      113.67     21.24 o 
  -1  11  16      260.68      262.15     32.03 o 
   0  11  16       56.95       60.02     15.02 o 
   1  11  16      266.70      299.98     50.76 o 
   2  11  16       64.85       83.52     28.77 o 
   3  11  16     1141.58     1038.68     76.06 o 
   4  11  16       68.84       94.95     28.19 o 
   5  11  16       31.93       22.58     24.08 o 
   6  11  16       23.40       30.31     23.85 o 
  -6  12  16       42.07       64.49     18.14 o 
  -5  12  16      112.89      132.32     26.23 o 
  -4  12  16      319.96      330.82     39.96 o 
  -3  12  16      107.38       93.99     21.32 o 
  -2  12  16       59.98       69.15     17.19 o 
  -1  12  16      158.18      146.34     23.38 o 
   0  12  16       18.46       27.46     15.09 o 
   1  12  16      160.24      159.89     36.21 o 
   2  12  16       58.34       72.27     24.95 o 
   3  12  16      103.97       72.78     33.93 o 
   4  12  16      313.99      318.02     50.68 o 
   5  12  16      109.97       98.98     45.28 o 
   6  12  16       41.40       39.06     23.28 o 
  -5  13  16      101.70      157.52     28.86 o 
  -4  13  16      106.35       88.59     20.74 o 
  -3  13  16      298.04      290.62     36.79 o 
  -2  13  16      143.13      167.59     27.02 o 
  -1  13  16       70.67       66.88     14.04 o 
   0  13  16      254.30      286.52     48.56 o 
   1  13  16       70.51       53.13     20.75 o 
   2  13  16      148.98      136.93     32.57 o 
   3  13  16      294.26      273.36     48.26 o 
   4  13  16      104.75      113.73     48.97 o 
   5  13  16      101.07      110.96     42.29 o 
  -5  14  16       58.14       65.64     20.54 o 
  -4  14  16      131.00      152.71     39.87 o 
  -3  14  16       48.88       47.05     13.67 o 
  -2  14  16      318.78      337.91     39.14 o 
  -1  14  16       74.64       78.50     20.98 o 
   0  14  16        9.49       12.98     12.79 o 
   1  14  16       74.69      120.60     38.95 o 
   2  14  16      323.25      283.06     49.72 o 
   3  14  16       48.99       53.82     17.55 o 
   4  14  16      131.73      146.92     56.00 o 
   5  14  16       58.53       65.10     38.37 o 
  -4  15  16       63.88       88.76     16.46 o 
  -3  15  16        5.12       26.95     11.48 o 
  -2  15  16        3.28       14.72     10.15 o 
  -1  15  16      100.38      119.52     25.12 o 
   0  15  16      249.80      373.58     60.21 o 
   1  15  16      100.37      103.04     31.03 o 
   2  15  16        3.45       15.84     12.91 o 
   3  15  16        5.36       21.43     14.04 o 
   4  15  16       63.97       92.76     44.02 o 
  -4  16  16       36.50       35.57     12.83 o 
  -3  16  16       64.45       92.84     21.58 o 
  -2  16  16       80.56       79.16     24.77 o 
  -1  16  16       19.27       33.21     18.75 o 
   0  16  16       18.58       45.08     19.84 o 
   1  16  16       19.51       16.38     14.29 o 
   2  16  16       79.34       54.06     18.28 o 
   3  16  16       62.92       -1.04     30.77 o 
   4  16  16       38.29       48.51     33.07 o 
  -3  17  16       41.88       68.77     13.29 o 
  -2  17  16        6.28       18.45     12.04 o 
  -1  17  16       60.25       78.92     21.32 o 
   0  17  16       35.27       80.61     25.70 o 
   1  17  16       62.09       83.24     20.20 o 
   2  17  16        6.19       17.73     37.22 o 
   3  17  16       42.11       54.85     36.53 o 
  -3  18  16       44.14       75.92     25.15 o 
  -2  18  16       33.25       40.87     19.66 o 
  -1  18  16        1.75       24.76     16.05 o 
   0  18  16        5.20       33.07     21.29 o 
   1  18  16        2.03       37.63     21.20 o 
   2  18  16       32.75       19.82     23.51 o 
   3  18  16       42.74       69.02     36.07 o 
  -2  19  16       40.25       82.79     16.86 o 
  -1  19  16       42.61       54.31     13.45 o 
   0  19  16        2.00        0.08     20.86 o 
   1  19  16       44.77       68.80     17.33 o 
   1   0  17      524.10      489.09     37.16 o 
   2   0  17      204.97      262.74     33.32 o 
   3   0  17      300.14      333.99     33.75 o 
   4   0  17        9.35       20.57     10.20 o 
   5   0  17      378.01      317.22     51.91 o 
   6   0  17       76.32       49.59     18.33 o 
   7   0  17       11.15       32.90     18.72 o 
  -7   1  17       22.84       15.75     14.42 o 
  -6   1  17       12.45       15.74     13.92 o 
  -5   1  17      485.32      453.50     38.59 o 
  -4   1  17      201.98      214.29     27.65 o 
  -3   1  17      106.20      101.17     18.46 o 
  -2   1  17      402.71      428.72     36.55 o 
  -1   1  17       21.59       40.95      8.49 o 
   0   1  17       89.29      106.67     14.33 o 
   1   1  17       22.25       30.88     11.43 o 
   2   1  17      399.15      377.69     39.35 o 
   3   1  17      101.80       98.38     17.43 o 
   4   1  17      202.29      243.74     28.88 o 
   5   1  17      483.02      500.47     67.04 o 
   6   1  17       11.63       10.10     15.90 o 
   7   1  17       23.04       24.95     13.45 o 
  -7   2  17       24.48       46.37     16.62 o 
  -6   2  17      122.81      133.78     33.53 o 
  -5   2  17       91.26       70.51     17.84 o 
  -4   2  17      561.97      528.05     45.91 o 
  -3   2  17       30.99       50.35     14.31 o 
  -2   2  17      884.59      791.53     40.95 o 
  -1   2  17      385.80      360.65     25.16 o 
   0   2  17        3.49       14.98      5.83 o 
   1   2  17      393.18      406.32     35.14 o 
   2   2  17      897.23      862.98     47.53 o 
   3   2  17       32.36       43.34     11.15 o 
   4   2  17      560.82      502.93     64.39 o 
   5   2  17       90.01       83.16     25.00 o 
   6   2  17      121.46      128.15     29.89 o 
   7   2  17       25.47       43.53     17.80 o 
  -7   3  17       34.24       24.02     16.07 o 
  -6   3  17       56.00       74.33     17.35 o 
  -5   3  17       82.08      112.72     20.50 o 
  -4   3  17      494.59      531.36     45.59 o 
  -3   3  17       82.42      113.69     21.17 o 
  -2   3  17      114.01      126.04     20.44 o 
  -1   3  17     1070.88      992.71     48.94 o 
   0   3  17     1116.88     1197.79     42.70 o 
   1   3  17     1075.56     1063.43     51.82 o 
   2   3  17      109.46       98.05     19.23 o 
   3   3  17       78.65       67.03     16.91 o 
   4   3  17      497.75      468.05     61.31 o 
   5   3  17       84.27      100.68     27.59 o 
   6   3  17       55.32       98.19     26.38 o 
   7   3  17       34.77       85.06     28.81 o 
  -7   4  17        2.79        4.52     12.67 o 
  -6   4  17       30.67       40.97     11.14 o 
  -5   4  17       34.71       35.50     13.70 o 
  -4   4  17      325.75      277.86     35.00 o 
  -3   4  17       10.36       22.63     10.71 o 
  -2   4  17     1214.18     1017.76     40.06 o 
  -1   4  17      455.72      154.02    113.71 o 
   0   4  17      136.54      156.31     23.91 o 
   1   4  17      457.73      473.82     41.34 o 
   2   4  17     1207.20     1093.35     54.05 o 
   3   4  17       10.50       32.27     14.89 o 
   4   4  17      326.85      307.90     50.67 o 
   5   4  17       35.10       50.82     17.23 o 
   6   4  17       30.22       18.14     30.88 o 
   7   4  17        2.86       12.29     20.57 o 
  -7   5  17       10.42        8.99     12.19 o 
  -6   5  17       53.48       63.48     14.50 o 
  -5   5  17      133.58      131.65     31.78 o 
  -4   5  17      284.22      289.88     34.71 o 
  -3   5  17        3.44       13.16     10.76 o 
  -2   5  17       71.21       82.06     14.74 o 
  -1   5  17      212.01      241.89     33.87 o 
   0   5  17      585.77      536.71     41.47 o 
   1   5  17      212.97      246.76     31.43 o 
   2   5  17       71.97       81.81     16.38 o 
   3   5  17        3.71       11.50     12.46 o 
   4   5  17      292.21      254.67     46.69 o 
   5   5  17      130.38      136.41     41.94 o 
   6   5  17       54.46       54.73     18.94 o 
   7   5  17       10.07       45.19     35.66 o 
  -7   6  17      186.19      196.64     31.10 o 
  -6   6  17        0.14       16.57     10.07 o 
  -5   6  17       64.21       90.55     25.42 o 
  -4   6  17      254.10      272.83     42.15 o 
  -3   6  17       88.31       99.74     26.01 o 
  -2   6  17      464.82      456.11     37.12 o 
  -1   6  17      484.36      448.83     28.48 o 
   0   6  17     1735.53     1569.00     65.08 o 
   1   6  17      492.13      467.67     39.19 o 
   2   6  17      458.75      409.75     45.55 o 
   3   6  17       87.72       65.62     22.11 o 
   4   6  17      254.91      289.51     49.33 o 
   5   6  17       64.30      101.63     32.84 o 
   6   6  17        0.20       22.25     13.62 o 
   7   6  17      186.14      191.39     51.62 o 
  -6   7  17       59.37       98.36     29.72 o 
  -5   7  17      336.49      387.01     52.44 o 
  -4   7  17      592.24      616.90     62.37 o 
  -3   7  17      439.80      474.39     55.32 o 
  -2   7  17      291.96      313.35     35.92 o 
  -1   7  17      154.62      159.10     25.32 o 
   0   7  17      616.06      568.52     42.05 o 
   1   7  17      154.91      147.36     24.15 o 
   2   7  17      285.84      300.48     47.68 o 
   3   7  17      429.41      488.33     63.38 o 
   4   7  17      579.90      510.72     67.12 o 
   5   7  17      334.77      310.20     74.78 o 
   6   7  17       60.27       74.85     21.26 o 
  -6   8  17       47.51       50.54     23.97 o 
  -5   8  17      134.89      132.09     30.74 o 
  -4   8  17      102.48      114.76     29.06 o 
  -3   8  17       62.00       61.42     15.65 o 
  -2   8  17       67.37       76.02     17.87 o 
  -1   8  17      140.95      150.59     24.89 o 
   0   8  17      508.07      482.65     45.53 o 
   1   8  17      146.70      123.21     22.07 o 
   2   8  17       70.28       68.82     20.90 o 
   3   8  17       62.42       54.07     17.82 o 
   4   8  17      102.59      100.80     27.87 o 
   5   8  17      133.36      110.84     24.94 o 
   6   8  17       48.58       87.23     21.53 o 
  -6   9  17       89.59      109.83     23.94 o 
  -5   9  17       51.51       91.00     25.90 o 
  -4   9  17       35.90       43.71     21.10 o 
  -3   9  17     1578.18     1557.58     65.60 o 
  -2   9  17      250.21      231.66     32.08 o 
  -1   9  17      412.12      416.75     40.78 o 
   0   9  17      114.40      113.00     22.48 o 
   1   9  17      414.20      400.05     57.11 o 
   2   9  17      250.17      221.00     41.88 o 
   3   9  17     1583.71     1590.23    126.64 o 
   4   9  17       34.59       47.51     18.11 o 
   5   9  17       52.33       52.65     14.64 o 
   6   9  17       89.41       94.03     36.99 o 
  -6  10  17        4.94       -5.22     13.49 o 
  -5  10  17       69.61       79.01     21.14 o 
  -4  10  17      102.52      134.25     32.30 o 
  -3  10  17      336.77      314.27     38.15 o 
  -2  10  17      512.06      559.42     48.82 o 
  -1  10  17      346.16      394.12     39.14 o 
   0  10  17        5.87       24.65     11.55 o 
   1  10  17      356.61      402.69     58.00 o 
   2  10  17      508.73      530.84     66.80 o 
   3  10  17      340.64      349.41     54.87 o 
   4  10  17      102.57      122.08     31.36 o 
   5  10  17       70.55      102.36     40.33 o 
   6  10  17        4.63       17.63     28.23 o 
  -6  11  17        6.42       17.25     16.02 o 
  -5  11  17       26.17       71.93     21.04 o 
  -4  11  17      242.62      226.42     42.31 o 
  -3  11  17      660.07      645.29     48.39 o 
  -2  11  17       28.70       23.52     17.78 o 
  -1  11  17       25.96       36.76     12.21 o 
   0  11  17     1197.36      967.87     64.85 o 
   1  11  17       24.94       24.98     16.71 o 
   2  11  17       29.35       48.36     18.15 o 
   3  11  17      664.84      638.93     75.55 o 
   4  11  17      247.39      204.22     54.10 o 
   5  11  17       24.47       20.63     27.08 o 
   6  11  17        6.82       22.82     24.20 o 
  -5  12  17      106.92       98.04     22.63 o 
  -4  12  17        9.25       30.51     12.52 o 
  -3  12  17      233.29      255.22     34.99 o 
  -2  12  17       68.94       92.54     19.66 o 
  -1  12  17      292.78      263.87     32.62 o 
   0  12  17     1821.94     1704.88     98.53 o 
   1  12  17      290.37      216.83     43.06 o 
   2  12  17       69.74       72.84     24.32 o 
   3  12  17      230.90      234.61     51.39 o 
   4  12  17        9.53       11.48     21.37 o 
   5  12  17      105.62      187.36     53.58 o 
  -5  13  17       20.70       47.68     16.81 o 
  -4  13  17       77.47       87.19     14.57 o 
  -3  13  17      106.60      125.69     22.80 o 
  -2  13  17       96.06      122.62     22.54 o 
  -1  13  17      185.64      186.31     25.85 o 
   0  13  17        6.04       22.22     27.89 o 
   1  13  17      185.64      211.26     42.51 o 
   2  13  17       97.69       93.28     27.35 o 
   3  13  17      109.40       61.81     21.83 o 
   4  13  17       74.74      101.55     19.97 o 
   5  13  17       20.67       26.04     25.47 o 
  -5  14  17        3.00       55.06     16.29 o 
  -4  14  17       71.62       97.17     15.40 o 
  -3  14  17       43.10       35.93     16.70 o 
  -2  14  17       75.01       62.34     14.79 o 
  -1  14  17      250.41      216.31     35.30 o 
   0  14  17      422.12      502.24     69.88 o 
   1  14  17      252.13      229.55     66.60 o 
   2  14  17       78.15       71.75     21.36 o 
   3  14  17       42.19       32.27     15.95 o 
   4  14  17       72.23       74.32     34.22 o 
   5  14  17        2.91       18.78     24.77 o 
  -4  15  17       86.80      153.35     22.37 o 
  -3  15  17       16.24       16.17     16.14 o 
  -2  15  17       14.29        5.94     12.34 o 
  -1  15  17       78.52      115.89     23.79 o 
   0  15  17        2.19        3.18     13.31 o 
   1  15  17       78.48       50.92     24.83 o 
   2  15  17       13.54       12.92     14.75 o 
   3  15  17       16.04       26.17     14.76 o 
   4  15  17       87.42      195.20     62.11 o 
  -4  16  17        1.63       26.40     16.48 o 
  -3  16  17       54.47       51.75     25.23 o 
  -2  16  17        7.89       30.92     28.94 o 
  -1  16  17       73.59       77.32     18.82 o 
   0  16  17        5.36       22.93     14.19 o 
   1  16  17       72.91       80.63     22.95 o 
   2  16  17        6.94       24.77     27.65 o 
   3  16  17       55.17       55.19     31.92 o 
   4  16  17        1.67       -6.45     28.35 o 
  -3  17  17       42.39       40.87     17.45 o 
  -2  17  17       34.31       40.21     14.39 o 
  -1  17  17       42.74       64.54     15.53 o 
   0  17  17       15.95       33.46     13.78 o 
   1  17  17       42.71       42.88     16.09 o 
   2  17  17       34.89       64.51     15.47 o 
   3  17  17       44.62       18.55     25.70 o 
  -2  18  17       30.76       37.86     31.46 o 
  -1  18  17      142.87      165.67     27.03 o 
   0  18  17       11.93        7.43     14.75 o 
   1  18  17      142.38      102.44     30.25 o 
   2  18  17       30.54       28.35     25.58 o 
  -1  19  17        1.96       15.56     12.29 o 
   0  19  17       13.77       30.94     15.24 o 
   1  19  17        1.81       15.97     44.07 o 
   0   0  18      157.95      216.29     54.79 o 
   1   0  18      109.94      131.76     22.96 o 
   2   0  18      117.64      132.18     22.74 o 
   3   0  18       91.37       87.31     17.81 o 
   4   0  18       57.91       59.19     21.80 o 
   5   0  18       39.32       38.08     16.66 o 
   6   0  18       90.32       65.64     22.36 o 
   7   0  18       80.79       97.14     24.20 o 
  -7   1  18       99.79      126.13     28.10 o 
  -6   1  18       40.81       51.05     16.61 o 
  -5   1  18       61.18       60.10     18.02 o 
  -4   1  18       51.54       51.64     14.64 o 
  -3   1  18      167.61      175.92     25.80 o 
  -2   1  18      637.83      586.70     44.82 o 
  -1   1  18      330.43      325.71     38.10 o 
   0   1  18      163.08      148.34     18.65 o 
   1   1  18      343.20      332.02     32.04 o 
   2   1  18      633.19      519.65     39.71 o 
   3   1  18      165.80      140.51     20.97 o 
   4   1  18       50.22       56.33     13.55 o 
   5   1  18       62.69       57.16     22.35 o 
   6   1  18       40.00       18.65     36.18 o 
   7   1  18       99.84      145.93     53.93 o 
  -7   2  18       19.17        8.45     30.71 o 
  -6   2  18       46.60       60.38     17.58 o 
  -5   2  18       19.14       31.24     11.11 o 
  -4   2  18      503.74      452.08     42.17 o 
  -3   2  18      520.94      500.59     42.64 o 
  -2   2  18      531.66      520.19     38.25 o 
  -1   2  18      506.25      442.72     28.30 o 
   0   2  18      350.98      382.73     38.15 o 
   1   2  18      515.86      511.08     40.32 o 
   2   2  18      527.45      530.82     43.77 o 
   3   2  18      534.82      527.69     47.90 o 
   4   2  18      506.77      436.80     61.25 o 
   5   2  18       18.30       21.98     13.36 o 
   6   2  18       46.57       44.47     16.37 o 
   7   2  18       19.29       41.19     31.00 o 
  -7   3  18        2.49        7.86     18.15 o 
  -6   3  18       17.36       24.02     12.55 o 
  -5   3  18       37.36       51.44     16.24 o 
  -4   3  18        9.63       20.12     10.83 o 
  -3   3  18      168.82      132.75     24.97 o 
  -2   3  18      446.38      424.10     34.76 o 
  -1   3  18      173.84       99.96     46.50 o 
   0   3  18       10.15       25.91     11.25 o 
   1   3  18      173.26      189.72     27.39 o 
   2   3  18      443.03      411.60     41.66 o 
   3   3  18      170.29      140.87     25.26 o 
   4   3  18        9.56       33.64     15.95 o 
   5   3  18       37.70       44.99     22.53 o 
   6   3  18       18.06       12.62     13.73 o 
   7   3  18        2.20       23.53     14.35 o 
  -7   4  18      102.81       85.25     21.82 o 
  -6   4  18       35.50       41.66     12.04 o 
  -5   4  18       78.44       95.24     20.14 o 
  -4   4  18      506.24      466.34     45.77 o 
  -3   4  18       25.00       30.22     13.59 o 
  -2   4  18      262.14      295.04     32.82 o 
  -1   4  18      259.03       73.31     68.08 o 
   0   4  18       67.64       82.14     17.94 o 
   1   4  18      259.07      294.51     34.35 o 
   2   4  18      254.76      292.75     34.78 o 
   3   4  18       24.29       24.98     14.87 o 
   4   4  18      514.88      464.15     63.50 o 
   5   4  18       79.88      104.99     30.06 o 
   6   4  18       34.44       45.67     17.54 o 
   7   4  18      102.62      124.58     25.10 o 
  -6   5  18       56.02      115.57     19.43 o 
  -5   5  18       74.28       73.39     17.98 o 
  -4   5  18       32.90       47.10     15.93 o 
  -3   5  18       12.71       15.49     10.77 o 
  -2   5  18      268.66      256.43     30.70 o 
  -1   5  18       37.75       41.60     13.32 o 
   0   5  18        0.10       25.84     12.06 o 
   1   5  18       37.46       42.52     12.45 o 
   2   5  18      262.77      265.14     34.02 o 
   3   5  18       12.69        3.79     11.28 o 
   4   5  18       33.30       36.20     14.60 o 
   5   5  18       75.64       46.04     17.33 o 
   6   5  18       55.62       64.78     16.69 o 
  -6   6  18       47.70       76.01     15.69 o 
  -5   6  18       56.69       66.93     18.30 o 
  -4   6  18      557.28      628.92     63.48 o 
  -3   6  18      123.69      136.76     30.81 o 
  -2   6  18     1530.65     1171.12    130.14 o 
  -1   6  18      574.50      567.73     35.18 o 
   0   6  18        0.06       33.50     16.69 o 
   1   6  18      578.82      551.97     46.87 o 
   2   6  18     1540.64     1426.36     84.70 o 
   3   6  18      127.26      133.94     31.08 o 
   4   6  18      563.10      574.24     73.39 o 
   5   6  18       58.22       46.00     17.29 o 
   6   6  18       48.44       47.87     14.45 o 
  -6   7  18        2.74       25.75     15.00 o 
  -5   7  18      336.53      361.45     54.01 o 
  -4   7  18      298.61      270.70     43.14 o 
  -3   7  18      259.56      249.68     41.84 o 
  -2   7  18       81.66      104.88     21.54 o 
  -1   7  18      815.32      827.56     45.98 o 
   0   7  18      106.01      112.63     21.31 o 
   1   7  18      821.41      753.39     45.94 o 
   2   7  18       80.06       91.46     26.62 o 
   3   7  18      258.43      238.24     43.41 o 
   4   7  18      294.91      260.40     44.91 o 
   5   7  18      337.45      423.94     62.92 o 
   6   7  18        2.50       13.41     14.12 o 
  -6   8  18       12.80       33.20     14.16 o 
  -5   8  18       25.14       25.12     18.94 o 
  -4   8  18       59.64       61.39     24.76 o 
  -3   8  18      288.98      333.87     47.17 o 
  -2   8  18      866.46      816.81     47.84 o 
  -1   8  18      121.20      177.01     26.79 o 
   0   8  18      127.26      118.82     23.67 o 
   1   8  18      124.29      165.62     27.50 o 
   2   8  18      867.18      780.16     64.39 o 
   3   8  18      296.92      292.06     48.65 o 
   4   8  18       60.14       49.45     17.61 o 
   5   8  18       26.39       40.33     16.52 o 
   6   8  18       12.85       28.60     14.29 o 
  -6   9  18       90.74      137.87     28.38 o 
  -5   9  18       54.73       65.78     35.64 o 
  -4   9  18      119.62      124.73     32.66 o 
  -3   9  18      412.45      485.73     39.71 o 
  -2   9  18       27.15       51.69     15.43 o 
  -1   9  18     2186.02     2053.70     73.16 o 
   0   9  18       13.92       24.23     16.00 o 
   1   9  18     2191.42     2122.47    106.99 o 
   2   9  18       27.93       12.96     13.96 o 
   3   9  18      413.40      431.95     62.45 o 
   4   9  18      117.13      130.47     30.91 o 
   5   9  18       56.16       74.75     18.43 o 
   6   9  18       88.82       88.38     40.21 o 
  -6  10  18       21.41       21.20     17.11 o 
  -5  10  18       65.39       93.43     22.82 o 
  -4  10  18      166.71      189.21     35.97 o 
  -3  10  18       81.12       70.26     15.56 o 
  -2  10  18      374.43      423.28     43.48 o 
  -1  10  18       47.08       49.67     13.20 o 
   0  10  18      354.74      333.10     39.19 o 
   1  10  18       45.35       44.99     20.78 o 
   2  10  18      378.82      397.32     78.93 o 
   3  10  18       86.23       59.48     22.77 o 
   4  10  18      163.31      149.35     36.36 o 
   5  10  18       63.60       70.47     18.87 o 
   6  10  18       21.21       21.55     20.74 o 
  -5  11  18      319.20      335.54     45.40 o 
  -4  11  18      421.28      432.94     55.14 o 
  -3  11  18      400.23      401.89     43.62 o 
  -2  11  18      424.16      359.45     40.79 o 
  -1  11  18      409.58      372.72     38.91 o 
   0  11  18      312.43      298.08     51.15 o 
   1  11  18      414.33      406.65     59.98 o 
   2  11  18      426.49      416.69     82.50 o 
   3  11  18      402.40      393.00     59.57 o 
   4  11  18      424.23      431.04     61.39 o 
   5  11  18      319.14      267.56     75.13 o 
  -5  12  18       79.42      117.35     24.15 o 
  -4  12  18       46.33       54.16     21.95 o 
  -3  12  18       39.50       55.45     15.14 o 
  -2  12  18      779.07      705.41     49.55 o 
  -1  12  18       26.66       49.21     14.10 o 
   0  12  18       13.89       11.97     13.23 o 
   1  12  18       25.93       31.00     31.23 o 
   2  12  18      779.66      791.58     84.59 o 
   3  12  18       39.74       33.72     15.65 o 
   4  12  18       46.56       82.14     33.24 o 
   5  12  18       79.23      123.99     46.67 o 
  -5  13  18      139.01      181.04     33.60 o 
  -4  13  18      142.20      177.11     31.71 o 
  -3  13  18      124.88      148.37     25.04 o 
  -2  13  18       57.47       54.57     34.91 o 
  -1  13  18       44.32       77.56     19.05 o 
   0  13  18      229.99      159.21     37.36 o 
   1  13  18       46.11       61.61     41.31 o 
   2  13  18       58.94       83.13     26.94 o 
   3  13  18      125.96      127.31     30.32 o 
   4  13  18      141.24      192.74     38.88 o 
   5  13  18      139.16      167.66     47.82 o 
  -4  14  18       43.71       55.97     15.25 o 
  -3  14  18       22.21       44.15     19.71 o 
  -2  14  18       32.22       37.31     15.33 o 
  -1  14  18        6.08       27.77     12.01 o 
   0  14  18      125.21       84.46     27.66 o 
   1  14  18        5.40       16.11     23.45 o 
   2  14  18       30.10       65.49     20.79 o 
   3  14  18       21.07       23.36     27.60 o 
   4  14  18       42.15      103.01     37.33 o 
  -4  15  18       25.80       75.17     14.21 o 
  -3  15  18      114.68       67.20     14.26 o 
  -2  15  18       83.71       90.56     15.63 o 
  -1  15  18       55.60       62.07     23.46 o 
   0  15  18      207.64      243.42     46.05 o 
   1  15  18       55.46       69.52     21.46 o 
   2  15  18       83.86      102.40     27.53 o 
   3  15  18      114.02      119.93     24.66 o 
   4  15  18       25.35       39.98     38.37 o 
  -3  16  18       64.87       61.38     18.45 o 
  -2  16  18       19.83       67.92     19.38 o 
  -1  16  18       50.61       53.78     27.82 o 
   0  16  18        7.09       21.10     15.33 o 
   1  16  18       49.14       45.99     16.94 o 
   2  16  18       20.06       28.76     27.89 o 
   3  16  18       66.77       86.65     42.98 o 
  -2  17  18        8.13       47.15     18.53 o 
  -1  17  18      116.99      146.00     26.18 o 
   0  17  18       14.99       -1.78     37.51 o 
   1  17  18      115.38      175.82     47.24 o 
   2  17  18        8.20        7.01     21.78 o 
  -1  18  18       15.15       24.16     26.31 o 
   0  18  18        5.18       13.15     22.01 o 
   1  18  18       15.86       38.92     14.09 o 
   1   0  19      165.22      153.22     24.67 o 
   2   0  19       18.31       11.82     10.09 o 
   3   0  19       37.11       51.31     13.56 o 
   4   0  19      121.55      145.82     22.34 o 
   5   0  19        7.33       27.88     14.60 o 
   6   0  19        3.87       17.21     12.10 o 
  -6   1  19       13.78       37.70     12.92 o 
  -5   1  19       24.75        3.88     12.37 o 
  -4   1  19       75.32       65.78     15.13 o 
  -3   1  19      132.47      138.67     23.49 o 
  -2   1  19      394.32      316.34     37.89 o 
  -1   1  19     1133.45     1053.58     53.80 o 
   0   1  19     1099.26     1036.84     52.26 o 
   1   1  19     1127.14     1078.48     54.94 o 
   2   1  19      390.51      351.48     40.01 o 
   3   1  19      135.98      145.37     25.83 o 
   4   1  19       76.14       45.50     18.58 o 
   5   1  19       25.65       28.58     15.00 o 
   6   1  19       13.60       12.45     13.42 o 
  -6   2  19       36.94       40.65     18.79 o 
  -5   2  19       70.02       58.11     21.57 o 
  -4   2  19      126.37      143.99     24.05 o 
  -3   2  19      417.10      444.67     41.82 o 
  -2   2  19      522.96      504.12     48.68 o 
  -1   2  19      210.07      168.46     26.34 o 
   0   2  19       32.46       40.93     22.18 o 
   1   2  19      211.20      221.56     30.81 o 
   2   2  19      516.10      529.15     48.76 o 
   3   2  19      422.89      421.47     44.38 o 
   4   2  19      122.33       91.19     27.87 o 
   5   2  19       67.74       83.85     25.60 o 
   6   2  19       37.52       27.52     13.68 o 
  -6   3  19       35.08       33.70     13.94 o 
  -5   3  19       45.87       80.48     27.99 o 
  -4   3  19       68.71       86.33     19.34 o 
  -3   3  19      184.08      174.30     26.89 o 
  -2   3  19      157.86      158.38     24.51 o 
  -1   3  19      517.90      306.41    144.73 o 
   0   3  19      594.96      622.17     45.28 o 
   1   3  19      511.24      491.38     47.73 o 
   2   3  19      153.27      127.29     23.96 o 
   3   3  19      186.39      181.67     28.07 o 
   4   3  19       70.19       32.88     14.46 o 
   5   3  19       45.10       54.36     44.82 o 
   6   3  19       35.05       82.18     55.25 o 
  -6   4  19      148.05      170.27     28.80 o 
  -5   4  19       45.09       78.61     16.34 o 
  -4   4  19       88.81      106.17     22.41 o 
  -3   4  19      439.86      401.26     40.89 o 
  -2   4  19      248.89      307.65     34.24 o 
  -1   4  19      453.66      306.40     55.58 o 
   0   4  19      812.67      802.10     47.77 o 
   1   4  19      450.25      432.17     43.49 o 
   2   4  19      250.77      261.46     33.35 o 
   3   4  19      432.70      340.38     52.80 o 
   4   4  19       87.49       73.67     38.49 o 
   5   4  19       46.75       62.83     21.66 o 
   6   4  19      148.52      133.83     36.58 o 
  -6   5  19        1.44       24.04     10.41 o 
  -5   5  19      130.12      147.42     23.29 o 
  -4   5  19        8.64       -4.06     13.57 o 
  -3   5  19      582.26      525.51     47.65 o 
  -2   5  19      176.73      158.82     24.68 o 
  -1   5  19      555.58      510.35     44.01 o 
   0   5  19     1634.42     1518.26     67.21 o 
   1   5  19      543.50      543.15     44.67 o 
   2   5  19      171.98      181.35     26.10 o 
   3   5  19      581.70      533.55     66.49 o 
   4   5  19        8.32       14.23     14.49 o 
   5   5  19      130.32      170.96     34.47 o 
   6   5  19        1.42       22.69     12.21 o 
  -6   6  19       25.37       31.67     11.22 o 
  -5   6  19       50.45       54.42     18.43 o 
  -4   6  19      275.64      241.37     33.38 o 
  -3   6  19      243.24      255.06     33.63 o 
  -2   6  19     1535.73     1320.46     59.47 o 
  -1   6  19      123.24      156.42     29.97 o 
   0   6  19     1214.93     1080.70     57.66 o 
   1   6  19      122.37      154.45     26.16 o 
   2   6  19     1541.04     1515.86     89.50 o 
   3   6  19      238.72      186.84     38.64 o 
   4   6  19      274.85      261.32     46.82 o 
   5   6  19       49.35       46.25     20.28 o 
   6   6  19       24.93       40.08     16.94 o 
  -6   7  19       31.36       43.66     16.03 o 
  -5   7  19       78.51       76.41     18.29 o 
  -4   7  19      190.05      238.77     41.65 o 
  -3   7  19       41.92       63.11     24.56 o 
  -2   7  19      294.23      248.14     26.16 o 
  -1   7  19      453.95      465.28     48.17 o 
   0   7  19       11.59       25.25     13.72 o 
   1   7  19      444.13      463.93     45.71 o 
   2   7  19      289.73      225.01     42.95 o 
   3   7  19       40.67       39.96     16.27 o 
   4   7  19      189.82      206.93     40.98 o 
   5   7  19       79.46       94.85     23.39 o 
   6   7  19       30.89       77.13     17.44 o 
  -6   8  19       60.83      113.44     25.19 o 
  -5   8  19       65.22       85.88     29.70 o 
  -4   8  19       38.12       26.79     19.74 o 
  -3   8  19      112.22      158.58     33.57 o 
  -2   8  19      110.41      112.96     20.87 o 
  -1   8  19      167.25      158.29     32.77 o 
   0   8  19        8.57       14.26     11.54 o 
   1   8  19      162.51      110.68     36.07 o 
   2   8  19      109.68      109.50     29.51 o 
   3   8  19      113.60       75.08     43.21 o 
   4   8  19       35.97       37.11     13.98 o 
   5   8  19       67.19       72.84     19.39 o 
   6   8  19       61.43       68.25     20.34 o 
  -6   9  19       68.05       99.65     22.35 o 
  -5   9  19      147.87      193.54     32.74 o 
  -4   9  19      141.91      123.22     29.13 o 
  -3   9  19      412.47      418.42     54.83 o 
  -2   9  19      587.69      601.41     46.12 o 
  -1   9  19      375.96      358.81     38.42 o 
   0   9  19      128.62      123.46     22.32 o 
   1   9  19      375.53      412.74     81.35 o 
   2   9  19      587.06      608.95    118.74 o 
   3   9  19      413.92      397.38     60.05 o 
   4   9  19      141.70      116.20     29.97 o 
   5   9  19      148.69      166.61     34.91 o 
   6   9  19       67.85      100.48     36.53 o 
  -5  10  19      101.55      119.07     22.32 o 
  -4  10  19       60.38       92.71     24.00 o 
  -3  10  19      223.47      281.30     44.20 o 
  -2  10  19      491.20      506.35     48.18 o 
  -1  10  19      176.37      177.28     26.27 o 
   0  10  19        3.08       16.66     16.99 o 
   1  10  19      179.97      202.99     40.52 o 
   2  10  19      493.93      477.55     66.28 o 
   3  10  19      222.20      254.17     63.95 o 
   4  10  19       62.10       84.96     22.01 o 
   5  10  19       99.34      151.68     30.70 o 
  -5  11  19       52.14       68.19     22.90 o 
  -4  11  19      187.09      217.43     36.76 o 
  -3  11  19      255.55      339.50     39.18 o 
  -2  11  19      129.44      144.43     25.47 o 
  -1  11  19      356.91      391.79     40.28 o 
   0  11  19        7.91       10.57     13.96 o 
   1  11  19      361.98      346.55     55.55 o 
   2  11  19      133.71      170.21     56.35 o 
   3  11  19      259.83      234.28     45.40 o 
   4  11  19      185.17      225.12     47.10 o 
   5  11  19       52.43       55.02     16.32 o 
  -5  12  19       19.65       49.58     26.30 o 
  -4  12  19       50.17       77.03     19.52 o 
  -3  12  19        1.64       17.55     16.72 o 
  -2  12  19      215.70      208.12     28.11 o 
  -1  12  19      173.71      146.76     23.48 o 
   0  12  19       14.83       33.55     37.28 o 
   1  12  19      177.30      127.56     35.66 o 
   2  12  19      217.28      235.13     45.02 o 
   3  12  19        2.01      -12.80     12.68 o 
   4  12  19       48.25       39.06     16.53 o 
   5  12  19       18.59       80.66     29.84 o 
  -4  13  19       89.91      113.42     23.86 o 
  -3  13  19      127.55      156.04     23.02 o 
  -2  13  19       81.54      101.78     18.54 o 
  -1  13  19        6.73       27.27     16.11 o 
   0  13  19        2.38       15.28     13.88 o 
   1  13  19        6.65       30.47     14.59 o 
   2  13  19       84.59      130.90     35.99 o 
   3  13  19      124.30      146.16     31.38 o 
   4  13  19       90.30       77.15     21.32 o 
  -4  14  19       19.46       42.35     15.10 o 
  -3  14  19       51.37       80.39     15.41 o 
  -2  14  19       84.19       90.92     17.46 o 
  -1  14  19       33.82       28.07     13.95 o 
   0  14  19       95.46       87.36     21.95 o 
   1  14  19       32.90       30.59     15.21 o 
   2  14  19       82.99       93.15     24.05 o 
   3  14  19       51.76       97.80     21.10 o 
   4  14  19       20.01        7.49     20.16 o 
  -3  15  19       84.32       80.55     26.58 o 
  -2  15  19       44.02       67.59     15.69 o 
  -1  15  19      203.99      179.08     30.60 o 
   0  15  19        2.10       42.58     18.90 o 
   1  15  19      203.69      265.38     47.79 o 
   2  15  19       46.14       70.45     16.54 o 
   3  15  19       85.08       86.40     31.57 o 
  -3  16  19        8.00       11.94     11.43 o 
  -2  16  19       34.09       33.38     12.17 o 
  -1  16  19      156.56      126.95     22.40 o 
   0  16  19       17.08        1.46     13.09 o 
   1  16  19      156.09      126.78     26.07 o 
   2  16  19       35.35       22.82     24.60 o 
   3  16  19        8.46       27.08     28.23 o 
  -2  17  19       99.05       86.39     40.53 o 
  -1  17  19       24.48       44.11     15.32 o 
   0  17  19        4.57        3.51     24.49 o 
   1  17  19       25.63       69.14     17.78 o 
   2  17  19      102.24      121.66     22.18 o 
   0  18  19        0.87        0.58     16.37 o 
   0   0  20      545.45      451.46     83.08 o 
   1   0  20        8.97       21.37     12.74 o 
   2   0  20      657.85      619.75     48.58 o 
   3   0  20       45.75       52.00     21.45 o 
   4   0  20      223.33      303.10     38.94 o 
   5   0  20      140.88       87.75     26.51 o 
   6   0  20        0.61        5.10     14.95 o 
  -6   1  20       36.39       44.03     20.28 o 
  -5   1  20       16.39       22.72     14.49 o 
  -4   1  20      148.06      132.62     22.25 o 
  -3   1  20      207.29      202.16     28.52 o 
  -2   1  20      148.68      151.04     26.14 o 
  -1   1  20      176.56      210.49     32.01 o 
   0   1  20       74.94       82.09     29.85 o 
   1   1  20      177.14      171.06     26.14 o 
   2   1  20      151.66      169.40     28.96 o 
   3   1  20      210.21      176.59     29.15 o 
   4   1  20      153.53      153.61     37.85 o 
   5   1  20       15.81       20.38     15.44 o 
   6   1  20       36.44       26.47     12.97 o 
  -6   2  20       61.85       89.25     25.69 o 
  -5   2  20        1.59        8.55     11.60 o 
  -4   2  20       54.76       93.81     18.69 o 
  -3   2  20      180.03      168.25     26.17 o 
  -2   2  20      201.94      210.73     32.71 o 
  -1   2  20      166.21       70.71     49.19 o 
   0   2  20     1186.67      470.71    400.90 o 
   1   2  20      167.19      195.26     29.99 o 
   2   2  20      200.01      203.30     31.58 o 
   3   2  20      178.22      186.96     28.40 o 
   4   2  20       54.90       39.72     18.12 o 
   5   2  20        1.60       15.49     14.06 o 
   6   2  20       61.25       29.74     33.47 o 
  -6   3  20       14.79        6.84     14.98 o 
  -5   3  20      188.73      237.93     29.13 o 
  -4   3  20       15.62       14.93     12.01 o 
  -3   3  20      190.66      200.44     29.00 o 
  -2   3  20      405.48      435.28     45.62 o 
  -1   3  20       99.23      105.87     31.82 o 
   0   3  20       11.28        4.57     16.31 o 
   1   3  20       97.46      111.65     23.17 o 
   2   3  20      405.51      423.57     45.34 o 
   3   3  20      184.45      166.89     35.18 o 
   4   3  20       17.10       36.24     18.33 o 
   5   3  20      187.61      206.08     41.06 o 
   6   3  20       14.08        8.35     12.70 o 
  -6   4  20       17.96       13.96     13.30 o 
  -5   4  20      112.15      127.31     21.61 o 
  -4   4  20      257.45      266.72     34.65 o 
  -3   4  20      894.94      771.42     46.55 o 
  -2   4  20      624.43      563.25     46.21 o 
  -1   4  20      503.94      506.52     64.11 o 
   0   4  20      205.19      253.55     40.15 o 
   1   4  20      488.78      466.40     46.68 o 
   2   4  20      617.67      567.72     50.96 o 
   3   4  20      897.25      736.09     62.68 o 
   4   4  20      259.13      245.98     46.07 o 
   5   4  20      112.98       64.28     22.08 o 
   6   4  20       17.67       46.59     28.92 o 
  -6   5  20       81.05       75.74     16.32 o 
  -5   5  20       72.74      117.14     21.16 o 
  -4   5  20       10.49       30.53     13.31 o 
  -3   5  20      548.90      504.90     48.43 o 
  -2   5  20      540.88      489.15     43.91 o 
  -1   5  20      242.81      256.51     35.82 o 
   0   5  20        5.86       15.45     14.61 o 
   1   5  20      246.15      299.00     40.76 o 
   2   5  20      541.20      512.94     44.10 o 
   3   5  20      538.32      534.23     67.17 o 
   4   5  20       11.39       13.54     23.91 o 
   5   5  20       69.84       65.90     21.69 o 
   6   5  20       79.14       73.83     21.80 o 
  -6   6  20       34.43       18.65     11.40 o 
  -5   6  20       18.10       22.59     12.70 o 
  -4   6  20       54.98       67.98     17.60 o 
  -3   6  20      254.74      233.12     34.31 o 
  -2   6  20      112.16      149.97     22.08 o 
  -1   6  20     1016.38      977.91     56.70 o 
   0   6  20        8.84       16.29     14.06 o 
   1   6  20     1020.58      988.09     55.32 o 
   2   6  20      108.59      154.72     33.56 o 
   3   6  20      258.86      245.51     46.46 o 
   4   6  20       54.28       50.46     17.46 o 
   5   6  20       18.37       20.24     13.10 o 
   6   6  20       33.82       31.91     14.78 o 
  -6   7  20       21.35       22.99     11.54 o 
  -5   7  20       29.14       57.54     13.60 o 
  -4   7  20       76.36       72.91     20.12 o 
  -3   7  20      219.82      217.54     31.53 o 
  -2   7  20      172.00      178.44     36.30 o 
  -1   7  20      403.55      424.16     45.84 o 
   0   7  20       70.72       86.41     19.44 o 
   1   7  20      406.56      430.57     44.66 o 
   2   7  20      170.08      139.93     35.79 o 
   3   7  20      224.74      202.57     39.88 o 
   4   7  20       77.36       91.80     28.58 o 
   5   7  20       27.41       -4.46     20.80 o 
   6   7  20       21.05       41.60     16.05 o 
  -5   8  20      166.44      155.37     29.90 o 
  -4   8  20       57.83       96.29     25.61 o 
  -3   8  20       90.72       83.33     26.62 o 
  -2   8  20       19.60        7.36     18.31 o 
  -1   8  20      465.00      424.13     47.60 o 
   0   8  20       52.03       55.89     19.45 o 
   1   8  20      468.38      488.15     64.21 o 
   2   8  20       17.70       25.61     18.55 o 
   3   8  20       88.43       91.66     24.74 o 
   4   8  20       58.16       54.59     21.03 o 
   5   8  20      166.48      184.89     36.00 o 
  -5   9  20       33.20       31.47     14.21 o 
  -4   9  20        3.30       14.61     16.53 o 
  -3   9  20      305.17      285.49     45.37 o 
  -2   9  20       68.99      124.16     22.52 o 
  -1   9  20       11.67       39.72     15.49 o 
   0   9  20      119.69      137.55     22.60 o 
   1   9  20       11.85       44.71     18.45 o 
   2   9  20       69.41      101.42     30.12 o 
   3   9  20      301.23      262.41     48.01 o 
   4   9  20        4.16        9.46     13.08 o 
   5   9  20       31.79       39.18     22.18 o 
  -5  10  20       37.67       79.88     19.94 o 
  -4  10  20        0.50        7.58     15.31 o 
  -3  10  20       60.91       50.69     24.18 o 
  -2  10  20      285.92      320.66     37.37 o 
  -1  10  20      559.25      480.40     50.68 o 
   0  10  20      182.35      173.25     37.14 o 
   1  10  20      563.12      484.15     66.06 o 
   2  10  20      292.95      241.94     46.09 o 
   3  10  20       59.21       61.72     52.89 o 
   4  10  20        0.59       29.09     23.79 o 
   5  10  20       38.03       37.98     14.30 o 
  -5  11  20        3.32       41.37     19.03 o 
  -4  11  20      223.96      230.52     38.52 o 
  -3  11  20        3.06       20.90     16.07 o 
  -2  11  20      240.99      219.42     31.55 o 
  -1  11  20       13.37       22.20     13.56 o 
   0  11  20      369.69      331.78     53.02 o 
   1  11  20       13.89       15.81     13.92 o 
   2  11  20      243.64      221.77     45.19 o 
   3  11  20        3.48       15.18     15.33 o 
   4  11  20      218.38      290.65     50.88 o 
   5  11  20        3.69        0.54     21.32 o 
  -4  12  20       38.30       48.40     16.75 o 
  -3  12  20      182.90      192.57     35.15 o 
  -2  12  20      271.82      337.67     37.88 o 
  -1  12  20      546.27      537.03     43.43 o 
   0  12  20      150.61      243.59     45.86 o 
   1  12  20      546.48      549.20     73.74 o 
   2  12  20      275.15      308.17     54.17 o 
   3  12  20      183.09      160.76     35.35 o 
   4  12  20       38.36       66.73     21.29 o 
  -4  13  20       21.03       33.40     16.51 o 
  -3  13  20      130.16      150.41     26.72 o 
  -2  13  20       44.56       54.19     13.43 o 
  -1  13  20       61.39       98.31     21.31 o 
   0  13  20      103.77      126.01     32.71 o 
   1  13  20       59.82       44.89     19.59 o 
   2  13  20       45.07       43.87     19.76 o 
   3  13  20      132.40      122.32     31.62 o 
   4  13  20       20.66       52.35     15.46 o 
  -3  14  20       11.03       44.45     13.79 o 
  -2  14  20       29.02       35.71     10.68 o 
  -1  14  20        0.44       19.03     10.89 o 
   0  14  20        2.37        5.70     14.04 o 
   1  14  20        0.49       21.61     13.64 o 
   2  14  20       28.67       49.29     16.49 o 
   3  14  20       11.31       10.01     15.15 o 
  -3  15  20       30.19       24.34     15.63 o 
  -2  15  20      111.08      123.02     22.05 o 
  -1  15  20      189.01      174.54     28.06 o 
   0  15  20       10.17       69.72     29.79 o 
   1  15  20      188.42      154.99     32.84 o 
   2  15  20      111.19      122.79     29.29 o 
   3  15  20       31.18       49.05     17.71 o 
  -2  16  20      132.99      139.77     49.21 o 
  -1  16  20       29.09       53.63     14.45 o 
   0  16  20      145.10      172.61     33.55 o 
   1  16  20       28.30       56.41     17.94 o 
   2  16  20      135.21      160.55     36.59 o 
  -1  17  20       19.44       31.62     14.42 o 
   0  17  20        4.19       26.63     15.42 o 
   1  17  20       19.24       27.00     15.85 o 
   1   0  21       14.33       29.55     13.00 o 
   2   0  21      209.86      188.99     29.82 o 
   3   0  21       54.16       53.60     16.56 o 
   4   0  21       11.43       27.27     11.25 o 
   5   0  21      164.13      188.85     40.10 o 
   6   0  21       68.38      125.96     31.80 o 
  -6   1  21       23.97       12.47     14.85 o 
  -5   1  21       98.73      113.78     24.39 o 
  -4   1  21       26.19       13.86      9.50 o 
  -3   1  21      214.97      207.55     31.66 o 
  -2   1  21      252.52      234.97     33.98 o 
  -1   1  21      580.13      519.71     51.64 o 
   0   1  21     1030.85      874.03     69.81 o 
   1   1  21      576.06      623.83     47.78 o 
   2   1  21      257.96      274.87     36.88 o 
   3   1  21      214.82      218.73     32.03 o 
   4   1  21       26.46       37.39     19.24 o 
   5   1  21       99.70       63.14     38.14 o 
   6   1  21       24.51       53.33     17.98 o 
  -6   2  21       48.94       51.39     17.32 o 
  -5   2  21      139.75      135.13     28.69 o 
  -4   2  21      208.23      209.53     28.52 o 
  -3   2  21       64.06       75.35     18.72 o 
  -2   2  21      231.18      232.38     35.89 o 
  -1   2  21      237.38      248.11     48.13 o 
   0   2  21      264.94      239.41     46.69 o 
   1   2  21      240.32      251.33     35.27 o 
   2   2  21      237.26      241.66     33.89 o 
   3   2  21       62.60       78.46     14.66 o 
   4   2  21      202.14      113.05     29.05 o 
   5   2  21      142.89      145.60     32.51 o 
   6   2  21       48.02       30.91     15.92 o 
  -6   3  21       32.36       42.18     26.73 o 
  -5   3  21       35.90       39.67     10.96 o 
  -4   3  21        6.37       28.77     14.77 o 
  -3   3  21      317.25      352.79     38.01 o 
  -2   3  21      193.52      191.49     29.14 o 
  -1   3  21      153.86      173.33     41.49 o 
   0   3  21       12.91       37.78     17.90 o 
   1   3  21      150.20      192.36     29.63 o 
   2   3  21      196.11      196.89     30.32 o 
   3   3  21      318.92      318.59     50.90 o 
   4   3  21        6.14       22.91     23.05 o 
   5   3  21       36.61       44.67     14.37 o 
   6   3  21       33.45       21.19     13.34 o 
  -6   4  21       21.90       20.34     13.98 o 
  -5   4  21       28.08       30.32     12.88 o 
  -4   4  21       65.93       44.95     14.55 o 
  -3   4  21      387.83      412.28     43.24 o 
  -2   4  21      221.59      200.25     29.35 o 
  -1   4  21      193.16      169.48     41.10 o 
   0   4  21      210.76      213.53     32.92 o 
   1   4  21      191.80      213.47     32.28 o 
   2   4  21      218.08      212.83     29.67 o 
   3   4  21      391.85      461.15     62.85 o 
   4   4  21       68.67       46.16     37.28 o 
   5   4  21       29.42       30.11     12.85 o 
   6   4  21       22.53       13.48     13.96 o 
  -6   5  21       15.33        4.76     19.05 o 
  -5   5  21       18.82       55.28     13.57 o 
  -4   5  21       37.89       50.77     13.91 o 
  -3   5  21      153.10      183.27     27.39 o 
  -2   5  21      593.26      496.69     68.70 o 
  -1   5  21      245.93      260.13     49.21 o 
   0   5  21       37.56       48.53     17.16 o 
   1   5  21      237.29      260.43     35.95 o 
   2   5  21      594.82      546.57     67.29 o 
   3   5  21      153.74      206.50     42.88 o 
   4   5  21       38.35       53.34     23.91 o 
   5   5  21       18.64       41.95     15.56 o 
   6   5  21       15.74       -0.37     13.49 o 
  -5   6  21       52.71       72.26     15.13 o 
  -4   6  21      215.47      266.38     36.42 o 
  -3   6  21      275.35      295.51     35.56 o 
  -2   6  21       19.13        7.48     20.10 o 
  -1   6  21      394.08      368.89     57.84 o 
   0   6  21       30.88       56.11     19.20 o 
   1   6  21      390.31      405.12     44.27 o 
   2   6  21       18.75       20.74     24.14 o 
   3   6  21      277.62      246.65     44.72 o 
   4   6  21      211.24      251.90     47.39 o 
   5   6  21       52.66       62.99     20.67 o 
  -5   7  21        6.85       43.53     19.24 o 
  -4   7  21        9.46       30.58     14.74 o 
  -3   7  21      199.69      227.44     30.50 o 
  -2   7  21      159.39      170.85     35.46 o 
  -1   7  21       24.81       19.52     11.39 o 
   0   7  21        0.07       14.70     13.90 o 
   1   7  21       27.25       46.22     14.18 o 
   2   7  21      162.34      191.32     38.86 o 
   3   7  21      197.03      204.54     41.11 o 
   4   7  21        9.68       41.04     16.50 o 
   5   7  21        6.89       27.18     14.71 o 
  -5   8  21       41.08       50.76     15.55 o 
  -4   8  21       94.48      115.37     27.16 o 
  -3   8  21       68.43       78.90     21.93 o 
  -2   8  21      106.55      128.29     30.58 o 
  -1   8  21      200.42      207.41     31.14 o 
   0   8  21      349.19      321.89     40.14 o 
   1   8  21      198.13      202.84     41.38 o 
   2   8  21      108.35       99.47     28.77 o 
   3   8  21       69.81       77.69     37.74 o 
   4   8  21       98.05       80.63     20.04 o 
   5   8  21       40.50       46.05     15.49 o 
  -5   9  21       12.51       27.00     14.39 o 
  -4   9  21      187.61      221.11     41.58 o 
  -3   9  21        8.49       27.62     17.89 o 
  -2   9  21      238.96      284.07     44.31 o 
  -1   9  21       90.47       73.08     20.35 o 
   0   9  21      542.46      516.74     45.03 o 
   1   9  21       90.15       85.22     25.81 o 
   2   9  21      240.98      213.13     43.92 o 
   3   9  21        8.34       -1.61     26.56 o 
   4   9  21      188.11      145.16     32.64 o 
   5   9  21       12.44       16.77     31.69 o 
  -5  10  21       44.85       88.20     34.37 o 
  -4  10  21       56.32       89.20     23.03 o 
  -3  10  21      241.38      243.74     47.74 o 
  -2  10  21        5.71       37.58     19.24 o 
  -1  10  21      237.69      211.53     33.23 o 
   0  10  21        2.75       21.76     16.21 o 
   1  10  21      238.66      240.40     45.14 o 
   2  10  21        5.42       19.37     18.15 o 
   3  10  21      238.99      271.77     48.69 o 
   4  10  21       55.52       41.61     19.99 o 
   5  10  21       43.53       41.86     15.14 o 
  -4  11  21       66.04       82.85     21.62 o 
  -3  11  21      133.36      136.31     29.31 o 
  -2  11  21       66.85       92.66     18.35 o 
  -1  11  21      133.07      150.95     24.01 o 
   0  11  21      339.48      309.84     52.74 o 
   1  11  21      134.88      137.10     35.57 o 
   2  11  21       64.94       62.38     21.35 o 
   3  11  21      133.18      141.78     30.02 o 
   4  11  21       65.44       43.69     34.11 o 
  -4  12  21       10.44       30.16     24.26 o 
  -3  12  21       66.88       95.10     20.95 o 
  -2  12  21        1.40       18.50     11.23 o 
  -1  12  21       50.00       33.29     14.35 o 
   0  12  21       59.13      100.60     24.88 o 
   1  12  21       48.84       43.98     17.09 o 
   2  12  21        1.57        2.77     12.55 o 
   3  12  21       69.56       83.30     19.93 o 
   4  12  21       10.11       41.10     39.18 o 
  -4  13  21       48.92       74.31     18.59 o 
  -3  13  21       39.02       44.04     16.36 o 
  -2  13  21      124.00      157.88     23.90 o 
  -1  13  21      157.58      148.25     31.81 o 
   0  13  21      275.52      225.71     42.92 o 
   1  13  21      160.45      190.45     41.26 o 
   2  13  21      122.36      140.94     35.42 o 
   3  13  21       39.70      105.26     20.96 o 
   4  13  21       48.73       86.34     22.59 o 
  -3  14  21      200.31      257.69     37.32 o 
  -2  14  21       62.45       56.05     32.93 o 
  -1  14  21       17.65       40.50     14.58 o 
   0  14  21        2.20       28.07     13.23 o 
   1  14  21       18.37       17.47     15.21 o 
   2  14  21       63.13       50.08     14.17 o 
   3  14  21      196.72      218.36     39.64 o 
  -2  15  21       18.67       47.83     15.91 o 
  -1  15  21        4.10       10.49     18.09 o 
   0  15  21      148.30      117.23     32.38 o 
   1  15  21        4.11       22.23     25.52 o 
   2  15  21       18.79       23.27     28.12 o 
  -1  16  21       21.77       36.45     16.13 o 
   0  16  21      167.02      166.06     32.40 o 
   1  16  21       21.55       24.60     15.69 o 
   0   0  22      518.38      529.59     97.02 o 
   1   0  22      216.23      246.74     47.74 o 
   2   0  22      145.39      128.94     24.43 o 
   3   0  22      130.16      142.98     27.35 o 
   4   0  22      180.03      143.15     35.31 o 
   5   0  22      118.91      136.19     32.94 o 
   6   0  22        0.01       13.64     13.45 o 
  -6   1  22        9.46       23.66     28.86 o 
  -5   1  22       47.91       68.89     93.91 o 
  -4   1  22       95.99      108.12     20.93 o 
  -3   1  22      161.53      178.26     30.36 o 
  -2   1  22      399.44      427.01     46.86 o 
  -1   1  22        4.83        4.46     20.02 o 
   0   1  22       16.70       -4.11     20.88 o 
   1   1  22        3.92       30.62     11.59 o 
   2   1  22      401.45      379.61     44.04 o 
   3   1  22      157.91      118.23     26.78 o 
   4   1  22       92.85       92.64     25.23 o 
   5   1  22       48.62       17.87     13.44 o 
   6   1  22        9.28        2.98     20.40 o 
  -6   2  22       21.90      -17.72     13.89 o 
  -5   2  22       57.59       37.37     15.66 o 
  -4   2  22       57.18       93.75     18.27 o 
  -3   2  22      242.84      251.41     38.60 o 
  -2   2  22      196.06      239.89     33.04 o 
  -1   2  22      379.02      328.20     56.17 o 
   0   2  22       14.02       35.26     24.52 o 
   1   2  22      375.63      401.36     51.09 o 
   2   2  22      193.59      242.54     34.47 o 
   3   2  22      240.04      182.30     26.74 o 
   4   2  22       55.62       47.17     17.99 o 
   5   2  22       56.11       65.16     18.16 o 
   6   2  22       20.67        9.83     13.71 o 
  -5   3  22        9.16       -8.58     10.64 o 
  -4   3  22      172.34      191.86     27.10 o 
  -3   3  22       36.85       37.38     20.59 o 
  -2   3  22      216.47      210.53     30.75 o 
  -1   3  22      112.08      107.54     32.80 o 
   0   3  22       29.39       24.11     22.67 o 
   1   3  22      114.00       89.09     21.90 o 
   2   3  22      218.64      233.70     33.43 o 
   3   3  22       34.43       47.82     17.82 o 
   4   3  22      175.89      170.43     36.11 o 
   5   3  22        8.69       20.57     28.35 o 
  -5   4  22       58.28       71.11     15.47 o 
  -4   4  22      146.36      132.86     26.51 o 
  -3   4  22      399.81      401.94     41.83 o 
  -2   4  22      117.10      207.28     61.59 o 
  -1   4  22     1062.06     1085.76     81.12 o 
   0   4  22      990.83      918.61     73.94 o 
   1   4  22     1066.66     1051.43     71.03 o 
   2   4  22      116.42      134.53     23.10 o 
   3   4  22      399.74      349.89     54.48 o 
   4   4  22      148.99      153.26     34.34 o 
   5   4  22       57.73       70.55     17.23 o 
  -5   5  22       11.16       32.66     18.01 o 
  -4   5  22       41.99       34.31     13.57 o 
  -3   5  22      109.06      145.29     22.73 o 
  -2   5  22      602.00      652.37     79.46 o 
  -1   5  22      115.39      173.09     41.01 o 
   0   5  22       56.72      100.73     23.15 o 
   1   5  22      116.43      132.47     26.74 o 
   2   5  22      592.81      569.73     69.28 o 
   3   5  22      105.03       94.47     25.68 o 
   4   5  22       42.81       31.38     15.70 o 
   5   5  22       10.51       -8.97     12.09 o 
  -5   6  22       99.75       81.24     19.87 o 
  -4   6  22       17.76       38.03     12.59 o 
  -3   6  22      154.41      117.87     20.19 o 
  -2   6  22       37.91       44.61     23.88 o 
  -1   6  22       22.10       29.21     23.22 o 
   0   6  22      131.48      192.14     31.41 o 
   1   6  22       21.29       27.43     11.36 o 
   2   6  22       36.93       39.89     19.01 o 
   3   6  22      152.89      120.57     28.21 o 
   4   6  22       17.10       38.17     32.61 o 
   5   6  22       98.62      109.70     27.10 o 
  -5   7  22       49.12       59.86     19.58 o 
  -4   7  22       95.09       81.10     18.50 o 
  -3   7  22       47.45       54.15     21.57 o 
  -2   7  22      162.89      147.95     40.79 o 
  -1   7  22      259.98      289.24     53.50 o 
   0   7  22       22.10       32.80     17.39 o 
   1   7  22      256.97      248.88     45.63 o 
   2   7  22      165.01      171.40     35.93 o 
   3   7  22       46.83       45.83     16.72 o 
   4   7  22       94.79       83.01     23.96 o 
   5   7  22       49.17       70.57     19.02 o 
  -5   8  22        4.23       14.27     11.43 o 
  -4   8  22       46.31       67.33     14.84 o 
  -3   8  22       60.51       61.61     22.52 o 
  -2   8  22      211.26      205.02     38.11 o 
  -1   8  22       23.22       31.61     22.98 o 
   0   8  22        5.02       25.90     11.81 o 
   1   8  22       22.15       43.77     17.32 o 
   2   8  22      209.83      200.16     40.31 o 
   3   8  22       60.33       93.24     38.43 o 
   4   8  22       45.97       40.05     51.10 o 
   5   8  22        3.84       11.61     21.20 o 
  -5   9  22        0.62       39.28     13.01 o 
  -4   9  22        6.07       44.71     17.93 o 
  -3   9  22      115.97      111.38     24.38 o 
  -2   9  22       86.36       95.19     26.58 o 
  -1   9  22       39.49       95.81     19.66 o 
   0   9  22       72.32       95.59     17.37 o 
   1   9  22       38.00       34.96     18.99 o 
   2   9  22       83.48       95.62     27.31 o 
   3   9  22      115.64      123.36     29.16 o 
   4   9  22        6.75      -11.23     11.49 o 
   5   9  22        0.63       -0.36     13.40 o 
  -4  10  22       14.29       24.70     14.27 o 
  -3  10  22      148.08      154.46     31.88 o 
  -2  10  22       32.32       55.64     20.00 o 
  -1  10  22       31.89       32.29     18.16 o 
   0  10  22      139.75      135.90     46.32 o 
   1  10  22       32.03       16.83     20.28 o 
   2  10  22       31.24       20.27     15.56 o 
   3  10  22      146.65       94.20     25.56 o 
   4  10  22       14.46       19.06     16.92 o 
  -4  11  22      189.02      254.79     39.05 o 
  -3  11  22       51.19       88.06     19.27 o 
  -2  11  22       32.98       35.51     16.14 o 
  -1  11  22        0.94       25.78     14.21 o 
   0  11  22       75.16      106.02     28.63 o 
   1  11  22        1.27        2.87     12.57 o 
   2  11  22       31.40       51.90     18.80 o 
   3  11  22       51.76       37.72     30.42 o 
   4  11  22      186.68      169.41     31.16 o 
  -3  12  22       58.54       63.79     15.85 o 
  -2  12  22      147.73      151.21     29.94 o 
  -1  12  22       30.32       29.27     20.74 o 
   0  12  22      195.67      220.43     43.92 o 
   1  12  22       30.42       57.30     19.86 o 
   2  12  22      150.65      186.15     38.78 o 
   3  12  22       58.83       35.26     26.21 o 
  -3  13  22       17.98       85.24     24.83 o 
  -2  13  22       49.53      115.48     20.91 o 
  -1  13  22       41.77       60.49     17.86 o 
   0  13  22       34.68       50.00     34.22 o 
   1  13  22       42.98       79.72     25.61 o 
   2  13  22       51.03       43.41     20.11 o 
   3  13  22       16.89       67.30     16.86 o 
  -2  14  22       82.23      103.02     21.70 o 
  -1  14  22        6.40       26.21     13.85 o 
   0  14  22        0.52        8.27     14.70 o 
   1  14  22        6.18        1.15     13.62 o 
   2  14  22       81.32       88.27     19.84 o 
  -1  15  22       58.57       74.11     19.88 o 
   0  15  22      150.42      136.04     28.24 o 
   1  15  22       57.35       66.38     17.44 o 
   1   0  23      289.87      235.24     48.48 o 
   2   0  23        2.02       11.75     11.52 o 
   3   0  23       11.96       29.81     13.30 o 
   4   0  23       33.75       66.48     17.33 o 
   5   0  23        0.16       -6.44     13.29 o 
  -5   1  23       25.73       22.77     24.14 o 
  -4   1  23       69.95       80.39     17.39 o 
  -3   1  23      103.62      108.54     23.28 o 
  -2   1  23       62.83       96.90     21.94 o 
  -1   1  23       47.82       55.85     28.47 o 
   0   1  23       38.93       51.65     29.65 o 
   1   1  23       47.49       60.45     29.77 o 
   2   1  23       62.65       95.48     19.53 o 
   3   1  23      100.48       95.01     29.24 o 
   4   1  23       71.01       64.48     19.11 o 
   5   1  23       24.78       34.52     23.22 o 
  -5   2  23       21.55       37.02     24.95 o 
  -4   2  23       38.72       90.38     14.70 o 
  -3   2  23       46.39       59.75     16.84 o 
  -2   2  23      113.57      129.77     35.09 o 
  -1   2  23      165.09      193.77     43.81 o 
   0   2  23      173.48      167.64     41.49 o 
   1   2  23      161.98      168.85     39.39 o 
   2   2  23      110.01      139.20     26.73 o 
   3   2  23       44.57       35.79     16.96 o 
   4   2  23       39.83       42.73     15.50 o 
   5   2  23       21.51       31.13     19.30 o 
  -5   3  23      112.10       83.29     33.07 o 
  -4   3  23      141.83      190.47     24.15 o 
  -3   3  23       92.02      123.17     24.60 o 
  -2   3  23      257.65      271.62     49.61 o 
  -1   3  23       27.76       20.55     24.34 o 
   0   3  23        0.40        6.84     21.95 o 
   1   3  23       27.29       48.16     16.23 o 
   2   3  23      254.78      287.19     38.53 o 
   3   3  23       94.19      107.90     25.21 o 
   4   3  23      142.95      105.87     27.13 o 
   5   3  23      113.84       79.36     20.87 o 
  -5   4  23       22.50       42.54     14.42 o 
  -4   4  23       17.62       19.94     11.66 o 
  -3   4  23        7.60       -8.28     12.45 o 
  -2   4  23       46.67       99.70     35.58 o 
  -1   4  23      636.77      618.30     76.05 o 
   0   4  23       57.49       98.96     33.24 o 
   1   4  23      639.98      599.91     65.88 o 
   2   4  23       46.64       58.55     14.45 o 
   3   4  23        6.84        8.42     14.92 o 
   4   4  23       17.50       22.74     14.19 o 
   5   4  23       22.62       31.64     13.54 o 
  -5   5  23       42.92       53.33     15.18 o 
  -4   5  23       41.07       82.70     13.42 o 
  -3   5  23       63.29       63.05     15.80 o 
  -2   5  23       31.52       46.44     27.50 o 
  -1   5  23      122.86      198.19     43.28 o 
   0   5  23        0.48       20.54     22.11 o 
   1   5  23      124.28      164.42     29.51 o 
   2   5  23       30.30       38.64     14.78 o 
   3   5  23       63.70       40.34     19.07 o 
   4   5  23       39.74       63.00     18.45 o 
   5   5  23       43.82       40.63     15.20 o 
  -5   6  23       93.55       91.46     21.04 o 
  -4   6  23       83.00      114.54     24.11 o 
  -3   6  23       46.09       73.24     24.13 o 
  -2   6  23       57.43       64.26     30.65 o 
  -1   6  23        9.83       33.58     24.21 o 
   0   6  23      350.04      351.11     56.23 o 
   1   6  23       10.35        7.00     14.47 o 
   2   6  23       55.13       43.02     29.04 o 
   3   6  23       44.43       39.90     45.34 o 
   4   6  23       82.32       67.17     47.53 o 
   5   6  23       94.19       92.14     19.70 o 
  -5   7  23       51.21       50.00     13.63 o 
  -4   7  23       48.75       62.61     15.67 o 
  -3   7  23        5.27       -0.68     13.90 o 
  -2   7  23      146.70      178.96     42.05 o 
  -1   7  23       48.80       40.27     24.74 o 
   0   7  23       43.34       62.86     15.73 o 
   1   7  23       47.48       51.63     18.05 o 
   2   7  23      147.25      135.45     32.03 o 
   3   7  23        5.59       12.63     14.81 o 
   4   7  23       46.47       80.67     22.05 o 
   5   7  23       51.22       48.35     17.11 o 
  -4   8  23       54.44       96.55     15.34 o 
  -3   8  23       53.00       78.45     24.04 o 
  -2   8  23       16.97       27.25     18.89 o 
  -1   8  23      243.21      296.32     72.88 o 
   0   8  23      185.50      235.25     53.19 o 
   1   8  23      245.05      244.33     44.10 o 
   2   8  23       18.18       20.74     17.48 o 
   3   8  23       53.56       62.00     26.56 o 
   4   8  23       53.49       59.67     18.66 o 
  -4   9  23      118.69      152.77     25.26 o 
  -3   9  23      215.15      248.13     38.52 o 
  -2   9  23       74.54      116.03     29.57 o 
  -1   9  23       16.55       42.10     22.48 o 
   0   9  23      128.73      188.71     37.15 o 
   1   9  23       17.00       43.16     16.94 o 
   2   9  23       74.42       95.38     26.22 o 
   3   9  23      217.15      164.75     32.91 o 
   4   9  23      120.41      107.73     25.94 o 
  -4  10  23       28.16       60.48     18.60 o 
  -3  10  23       46.72       37.33     17.76 o 
  -2  10  23      187.09      201.54     40.43 o 
  -1  10  23       56.96       57.73     17.03 o 
   0  10  23      135.90      122.85     27.90 o 
   1  10  23       58.10       82.78     23.12 o 
   2  10  23      187.08      189.95     38.64 o 
   3  10  23       47.29       58.52     19.99 o 
   4  10  23       27.46       36.86     15.17 o 
  -3  11  23       11.60       19.19     15.09 o 
  -2  11  23      332.19      368.96     48.17 o 
  -1  11  23      129.47      121.48     26.46 o 
   0  11  23        3.88       14.20     16.30 o 
   1  11  23      128.66      170.69     39.13 o 
   2  11  23      334.14      287.56     50.77 o 
   3  11  23       10.72       13.61     49.14 o 
  -3  12  23       64.20       93.34     23.56 o 
  -2  12  23       84.16      105.03     18.43 o 
  -1  12  23       17.51       59.31     39.00 o 
   0  12  23        0.66       15.28     13.44 o 
   1  12  23       17.82       13.98     13.41 o 
   2  12  23       85.64       91.88     28.50 o 
   3  12  23       62.53       66.40     18.35 o 
  -2  13  23      111.35      110.38     27.87 o 
  -1  13  23      136.48      155.59     43.90 o 
   0  13  23        6.81       44.12     18.55 o 
   1  13  23      136.15      113.96     24.24 o 
   2  13  23      111.09       90.28     21.16 o 
  -2  14  23      265.35      357.68     50.80 o 
  -1  14  23      113.97      114.56     44.71 o 
   0  14  23       78.28      123.66     41.02 o 
   1  14  23      112.69      123.82     25.29 o 
   2  14  23      263.82      213.81     53.98 o 
   0   0  24      700.95      747.60    118.80 o 
   1   0  24        0.01       -3.13     19.84 o 
   2   0  24      107.13      121.02     35.31 o 
   3   0  24       38.15       68.05     15.55 o 
   4   0  24        6.66       22.54     18.67 o 
   5   0  24        0.82       19.29     24.89 o 
  -5   1  24       63.93       57.13     23.62 o 
  -4   1  24       64.36       59.11     21.13 o 
  -3   1  24       62.01       78.38     17.94 o 
  -2   1  24      112.59      104.89     33.08 o 
  -1   1  24      171.01      157.16     41.37 o 
   0   1  24      169.98      199.92     45.44 o 
   1   1  24      172.21      193.42     46.26 o 
   2   1  24      114.20      109.70     21.01 o 
   3   1  24       63.26       78.67     17.70 o 
   4   1  24       64.28       72.01     16.70 o 
   5   1  24       65.03       59.19     18.95 o 
  -5   2  24       10.48        1.23     13.45 o 
  -4   2  24        4.82       16.28     12.52 o 
  -3   2  24       18.93       41.75     19.26 o 
  -2   2  24      204.34      229.61     46.81 o 
  -1   2  24      127.24      142.23     40.98 o 
   0   2  24      267.34      259.40     50.63 o 
   1   2  24      125.02      166.81     41.48 o 
   2   2  24      203.56      240.03     35.48 o 
   3   2  24       20.23       39.46     16.06 o 
   4   2  24        4.89       31.53     14.07 o 
   5   2  24        9.96       37.13     19.93 o 
  -5   3  24        3.08       34.83     16.30 o 
  -4   3  24        7.39       12.11     10.26 o 
  -3   3  24       60.63       65.05     17.63 o 
  -2   3  24      122.57      116.26     42.86 o 
  -1   3  24      146.28      151.85     39.45 o 
   0   3  24        3.94        1.82     21.65 o 
   1   3  24      143.95      156.94     39.31 o 
   2   3  24      119.07      162.98     26.87 o 
   3   3  24       61.52       54.57     46.32 o 
   4   3  24        7.41        1.56     14.92 o 
   5   3  24        2.92      -13.70     13.76 o 
  -5   4  24        9.80       13.31     12.71 o 
  -4   4  24       13.80       22.27     15.33 o 
  -3   4  24      175.82      134.72     36.58 o 
  -2   4  24      345.25      295.73     58.82 o 
  -1   4  24      101.46      105.19     35.94 o 
   0   4  24       38.73       32.80     22.70 o 
   1   4  24      100.65      150.63     39.96 o 
   2   4  24      339.42      283.09     46.09 o 
   3   4  24      174.54      154.55     34.40 o 
   4   4  24       13.48       42.61     14.25 o 
   5   4  24       10.32        9.84     13.28 o 
  -5   5  24       49.64       71.89     15.48 o 
  -4   5  24       48.97       62.92     23.67 o 
  -3   5  24       65.76       67.00     26.23 o 
  -2   5  24      168.84      147.45     70.40 o 
  -1   5  24       91.97      135.59     36.67 o 
   0   5  24      384.37      444.76     65.37 o 
   1   5  24       91.19      121.31     20.73 o 
   2   5  24      173.61      203.19     38.30 o 
   3   5  24       65.82       66.17     24.72 o 
   4   5  24       49.05       54.01     22.30 o 
   5   5  24       49.90       57.77     23.28 o 
  -4   6  24       18.57       30.93     12.10 o 
  -3   6  24        4.61       21.65     23.38 o 
  -2   6  24       89.66      114.78     46.73 o 
  -1   6  24       32.96       15.62     20.13 o 
   0   6  24       11.09       33.36     22.45 o 
   1   6  24       32.60       43.61     12.66 o 
   2   6  24       92.78       60.01     19.98 o 
   3   6  24        4.04      -15.76     12.21 o 
   4   6  24       18.52       18.18     14.12 o 
  -4   7  24       88.30       87.43     20.49 o 
  -3   7  24       93.72      118.28     26.96 o 
  -2   7  24      165.39      155.94     35.99 o 
  -1   7  24       55.81       41.57     23.03 o 
   0   7  24       85.86      135.59     32.91 o 
   1   7  24       55.88       57.95     36.93 o 
   2   7  24      167.96      186.20     38.25 o 
   3   7  24       93.63      133.52     29.44 o 
   4   7  24       87.83       78.14     39.93 o 
  -4   8  24       34.97       57.05     16.62 o 
  -3   8  24       30.26       60.02     18.60 o 
  -2   8  24       95.56       98.07     27.27 o 
  -1   8  24        0.32       25.24     19.98 o 
   0   8  24       72.57       99.48     25.00 o 
   1   8  24        0.35      -14.15     12.17 o 
   2   8  24       93.59       86.22     22.86 o 
   3   8  24       28.35       26.57     14.10 o 
   4   8  24       34.02       47.37     23.56 o 
  -4   9  24       30.79       70.23     19.40 o 
  -3   9  24       41.66       52.04     19.54 o 
  -2   9  24        0.91       20.98     15.97 o 
  -1   9  24      130.87      220.52     49.03 o 
   0   9  24        3.72       26.58     14.89 o 
   1   9  24      135.72      160.39     36.11 o 
   2   9  24        0.98        5.91     22.70 o 
   3   9  24       42.16       38.25     25.06 o 
   4   9  24       30.61       -2.14     13.55 o 
  -3  10  24      157.03      192.77     46.66 o 
  -2  10  24       12.43       35.51     19.33 o 
  -1  10  24       32.76       27.51     16.78 o 
   0  10  24      101.35      114.21     28.13 o 
   1  10  24       32.39       40.46     17.26 o 
   2  10  24       12.54       20.14     19.47 o 
   3  10  24      161.42      125.37     26.99 o 
  -3  11  24      175.12      186.63     31.24 o 
  -2  11  24       62.15       60.53     19.79 o 
  -1  11  24       95.70       98.40     36.64 o 
   0  11  24        7.68        7.45     16.02 o 
   1  11  24       97.59      118.06     24.82 o 
   2  11  24       63.04       36.71     18.32 o 
   3  11  24      174.23      154.57     29.20 o 
  -2  12  24       54.53       63.84     30.82 o 
  -1  12  24       23.22       45.75     21.43 o 
   0  12  24        3.65       10.31     16.36 o 
   1  12  24       23.67       31.86     20.28 o 
   2  12  24       53.91       32.51     15.78 o 
  -1  13  24      125.70      149.09     28.55 o 
   0  13  24        0.10        8.40     14.05 o 
   1  13  24      123.68      111.85     22.74 o 
   1   0  25      195.44      215.59     49.90 o 
   2   0  25        0.02        5.13     18.57 o 
   3   0  25       16.55       23.06     14.96 o 
   4   0  25       35.99       45.17     40.10 o 
  -4   1  25        7.94        0.12     13.90 o 
  -3   1  25      145.60      126.17     22.87 o 
  -2   1  25      106.10      178.40     40.19 o 
  -1   1  25       71.14       88.01     32.69 o 
   0   1  25        2.15       26.79     25.87 o 
   1   1  25       71.14       48.36     26.71 o 
   2   1  25      107.37      114.49     32.76 o 
   3   1  25      148.86      158.30     29.96 o 
   4   1  25        8.19        0.71     13.56 o 
  -4   2  25       46.57       34.73     26.58 o 
  -3   2  25        4.69       17.86     17.47 o 
  -2   2  25       52.16      105.28     31.34 o 
  -1   2  25       10.98       35.27     26.16 o 
   0   2  25     1117.01     1002.71     81.84 o 
   1   2  25       10.32       19.74     21.35 o 
   2   2  25       52.46       72.07     46.03 o 
   3   2  25        4.61       10.87     28.69 o 
   4   2  25       46.90       31.45     14.09 o 
  -4   3  25       50.46       53.88     17.64 o 
  -3   3  25      297.61      352.32     59.91 o 
  -2   3  25       24.93       79.75     29.15 o 
  -1   3  25      132.20       96.18     30.92 o 
   0   3  25        4.16      -16.97     31.63 o 
   1   3  25      130.20      145.46     36.99 o 
   2   3  25       23.69       32.13     11.05 o 
   3   3  25      294.60      214.47     40.53 o 
   4   3  25       52.54       82.63     18.46 o 
  -4   4  25      109.42      133.62     22.97 o 
  -3   4  25      148.24      128.78     29.92 o 
  -2   4  25      183.18      215.82     44.20 o 
  -1   4  25      138.42      122.06     35.21 o 
   0   4  25      305.97      292.47     56.46 o 
   1   4  25      137.93      170.63     34.09 o 
   2   4  25      179.98      143.15     34.86 o 
   3   4  25      147.01      108.31     26.40 o 
   4   4  25      109.06       81.05     27.25 o 
  -4   5  25       27.60       57.93     25.43 o 
  -3   5  25       51.01       97.16     26.59 o 
  -2   5  25      277.87      282.16     52.16 o 
  -1   5  25      112.95      169.12     40.67 o 
   0   5  25        4.11       18.44     26.96 o 
   1   5  25      111.12      111.17     24.96 o 
   2   5  25      275.71      258.40     43.71 o 
   3   5  25       49.30       73.73     45.46 o 
   4   5  25       27.81       51.86     18.96 o 
  -4   6  25       96.48      177.01     31.36 o 
  -3   6  25       23.29       22.53     18.66 o 
  -2   6  25       95.70       67.14     26.91 o 
  -1   6  25      221.73      195.89     44.82 o 
   0   6  25       11.58       12.43     18.04 o 
   1   6  25      219.88      216.97     63.95 o 
   2   6  25       93.67       68.31     21.72 o 
   3   6  25       23.83        3.26     13.14 o 
   4   6  25       95.89       94.00     36.99 o 
  -4   7  25       13.44       40.35     15.89 o 
  -3   7  25       33.13       32.96     33.70 o 
  -2   7  25       67.10       36.45     20.52 o 
  -1   7  25        9.16       10.22     15.60 o 
   0   7  25       22.29       41.00     31.86 o 
   1   7  25        9.27      -15.33     15.04 o 
   2   7  25       64.91      101.04     24.62 o 
   3   7  25       32.19       25.95     41.31 o 
   4   7  25       13.57       36.20     18.21 o 
  -3   8  25        6.77        7.37     16.13 o 
  -2   8  25       43.45       56.94     18.68 o 
  -1   8  25       13.66       23.25     14.94 o 
   0   8  25        4.18       -3.92     23.51 o 
   1   8  25       14.22        5.28     17.23 o 
   2   8  25       43.32       37.16     27.60 o 
   3   8  25        6.66       -0.46     13.34 o 
  -3   9  25       29.84       21.86     20.38 o 
  -2   9  25        0.74       10.11     20.97 o 
  -1   9  25       23.78       45.82     18.25 o 
   0   9  25      379.82      257.07     64.07 o 
   1   9  25       24.48       19.37     12.63 o 
   2   9  25        0.63        0.13     35.26 o 
   3   9  25       30.93       -1.09     16.12 o 
  -3  10  25       80.66       89.17     21.94 o 
  -2  10  25       31.93       30.77     19.13 o 
  -1  10  25       24.13       21.40     17.95 o 
   0  10  25       42.90       20.51     19.82 o 
   1  10  25       24.65       10.94     16.62 o 
   2  10  25       31.87       38.33     18.46 o 
   3  10  25       79.92       99.90     18.31 o 
  -2  11  25        7.97       24.77     16.74 o 
  -1  11  25      149.02      128.02     46.09 o 
   0  11  25        0.05       10.36     20.80 o 
   1  11  25      147.22      121.08     25.89 o 
   2  11  25        8.71      -18.29     12.71 o 
  -1  12  25       22.04       15.21     19.36 o 
   0  12  25       30.54       86.98     30.88 o 
   1  12  25       22.06        6.40     16.54 o 
   0   0  26       88.71      112.69     50.24 o 
   1   0  26       37.94       42.85     25.90 o 
   2   0  26        0.46       22.84     20.28 o 
   3   0  26       96.82      107.88     26.39 o 
   4   0  26        0.42       16.19     14.61 o 
  -4   1  26       42.07       36.82     16.16 o 
  -3   1  26       73.21       42.78     18.23 o 
  -2   1  26       26.47       17.52     25.70 o 
  -1   1  26       85.34       57.61     32.61 o 
   0   1  26      316.99      357.42     65.51 o 
   1   1  26       86.64      146.31     37.67 o 
   2   1  26       26.15       57.74     21.50 o 
   3   1  26       73.20       94.38     18.84 o 
   4   1  26       42.79       51.59     32.21 o 
  -4   2  26        0.99       24.20     25.81 o 
  -3   2  26       77.12       76.88     24.26 o 
  -2   2  26       67.65       60.02     34.63 o 
  -1   2  26       35.33       59.14     22.41 o 
   0   2  26        0.05       -7.18     19.59 o 
   1   2  26       35.64       44.11     21.88 o 
   2   2  26       69.48      145.70     25.57 o 
   3   2  26       76.29       69.73     15.98 o 
   4   2  26        0.91       20.37     18.44 o 
  -4   3  26       30.41       18.21     16.42 o 
  -3   3  26        7.55       53.92     18.23 o 
  -2   3  26       15.50       32.78     23.74 o 
  -1   3  26       31.15       56.12     26.62 o 
   0   3  26      264.33      289.02     84.75 o 
   1   3  26       30.64       29.78     17.28 o 
   2   3  26       15.27       22.12     32.96 o 
   3   3  26        7.34       22.19     14.75 o 
   4   3  26       29.19       55.11     19.01 o 
  -4   4  26        0.18      -17.18     15.92 o 
  -3   4  26        9.39        7.63     32.44 o 
  -2   4  26        9.64       22.00     22.47 o 
  -1   4  26       54.28       36.01     24.90 o 
   0   4  26       24.45       36.93     21.45 o 
   1   4  26       51.70       75.66     20.81 o 
   2   4  26       10.48       26.96     26.27 o 
   3   4  26        9.82       23.69     17.92 o 
   4   4  26        0.21       25.47     14.62 o 
  -4   5  26       15.01       17.82     16.44 o 
  -3   5  26       44.98      133.97     29.99 o 
  -2   5  26       44.96       97.77     24.47 o 
  -1   5  26       83.86       97.22     29.90 o 
   0   5  26       35.83       68.91     24.19 o 
   1   5  26       84.18       97.70     43.38 o 
   2   5  26       44.31       53.84     16.45 o 
   3   5  26       45.77       80.70     18.77 o 
   4   5  26       14.79       17.78     13.54 o 
  -3   6  26       16.83       23.68     15.28 o 
  -2   6  26      108.09      109.51     31.29 o 
  -1   6  26       51.41       48.75     22.58 o 
   0   6  26        6.42       42.54     17.80 o 
   1   6  26       50.26       68.33     38.37 o 
   2   6  26      106.44      109.09     17.97 o 
   3   6  26       17.19       12.47     14.24 o 
  -3   7  26       12.40       43.91     29.10 o 
  -2   7  26      118.61      104.70     56.35 o 
  -1   7  26        8.82       17.87     16.21 o 
   0   7  26      167.58      189.65     36.55 o 
   1   7  26        9.18       36.07     21.66 o 
   2   7  26      117.26      127.36     27.74 o 
   3   7  26       11.74        9.62     14.91 o 
  -3   8  26       61.51       41.38     38.26 o 
  -2   8  26       27.97       49.20     20.44 o 
  -1   8  26        2.69      -12.37     25.35 o 
   0   8  26        6.59       70.40     32.38 o 
   1   8  26        2.95       17.28     20.63 o 
   2   8  26       27.76       24.79     19.99 o 
   3   8  26       60.63       53.17     19.93 o 
  -2   9  26       14.93       49.30     19.93 o 
  -1   9  26        6.11        5.45     18.21 o 
   0   9  26      151.49      139.31     45.05 o 
   1   9  26        5.87      -17.36     12.88 o 
   2   9  26       15.13       52.50     16.82 o 
  -2  10  26       17.82       25.98     16.96 o 
  -1  10  26       34.72       47.36     28.69 o 
   0  10  26        4.17       19.47     19.01 o 
   1  10  26       35.69       29.49     17.23 o 
   2  10  26       18.12       27.32     15.97 o 
  -1  11  26      143.45      132.51     43.21 o 
   0  11  26       53.77       61.19     28.12 o 
   1  11  26      143.54      146.89     37.28 o 
   1   0  27        0.12       36.83     19.40 o 
   2   0  27       25.33       25.93     17.05 o 
   3   0  27       17.70       32.15     26.27 o 
  -3   1  27        2.35       12.98     14.95 o 
  -2   1  27       19.39       -1.50     16.41 o 
  -1   1  27       10.28       42.39     49.14 o 
   0   1  27       13.33       58.75     23.72 o 
   1   1  27       10.23       22.87     23.55 o 
   2   1  27       20.42       48.32     17.36 o 
   3   1  27        2.41       10.26     22.47 o 
  -3   2  27       54.74       82.70     20.41 o 
  -2   2  27      162.37      144.15     34.70 o 
  -1   2  27       72.26       81.73     25.91 o 
   0   2  27        0.10       26.56     33.01 o 
   1   2  27       72.43      102.40     26.43 o 
   2   2  27      164.20      132.36     31.69 o 
   3   2  27       54.06       32.03     24.08 o 
  -3   3  27       13.61       23.48     91.03 o 
  -2   3  27       27.74       40.45     18.51 o 
  -1   3  27      103.18      144.49     34.51 o 
   0   3  27        8.31       17.20     16.21 o 
   1   3  27      104.44       78.01     21.96 o 
   2   3  27       26.68       80.43     41.48 o 
   3   3  27       13.76       40.66     14.43 o 
  -3   4  27       43.73       74.46     21.23 o 
  -2   4  27        2.31       12.97     26.10 o 
  -1   4  27       18.06       52.33     17.88 o 
   0   4  27       21.66       33.23     19.19 o 
   1   4  27       18.47       56.94     19.70 o 
   2   4  27        2.33        5.19     22.12 o 
   3   4  27       42.68       49.20     35.61 o 
  -3   5  27       35.55       40.94     25.00 o 
  -2   5  27        5.35       17.15     14.70 o 
  -1   5  27       43.91       73.68     21.37 o 
   0   5  27      123.12      136.36     30.03 o 
   1   5  27       42.21       47.93     26.04 o 
   2   5  27        5.15       25.47     21.55 o 
   3   5  27       35.19       28.70     15.89 o 
  -3   6  27       47.55       24.65     25.87 o 
  -2   6  27       11.77       22.24     17.45 o 
  -1   6  27        0.77       34.28     17.59 o 
   0   6  27      148.33      166.50     29.78 o 
   1   6  27        0.89      -28.35     19.24 o 
   2   6  27       11.39       21.89     24.89 o 
   3   6  27       45.75       48.59     23.16 o 
  -2   7  27       23.38       37.92     19.70 o 
  -1   7  27        8.16       45.43     20.10 o 
   0   7  27       12.92       16.14     15.65 o 
   1   7  27        8.77       50.12     37.22 o 
   2   7  27       24.45       49.65     19.53 o 
  -2   8  27       36.87       40.27     17.82 o 
  -1   8  27        4.84       31.75     18.19 o 
   0   8  27        2.65       -0.81     24.08 o 
   1   8  27        4.86        9.68     19.24 o 
   2   8  27       36.07       74.30     39.06 o 
  -1   9  27       51.26       67.37     23.91 o 
   0   9  27       62.18       49.09     34.11 o 
   1   9  27       50.55       33.53     22.82 o 
   0  10  27       22.59       59.00     25.12 o 
   0   0  28       22.36        3.80     18.78 o 
   1   0  28      139.72      170.67     33.55 o 
   2   0  28       45.54       77.06     30.07 o 
   3   0  28       23.92       96.10     34.80 o 
  -3   1  28       70.91       82.10     31.46 o 
  -2   1  28       24.09       33.34     19.13 o 
  -1   1  28       30.17       38.01     33.47 o 
   0   1  28        7.41       22.34     14.44 o 
   1   1  28       30.90       12.36     15.68 o 
   2   1  28       25.49        3.61     18.15 o 
   3   1  28       72.12       70.06     32.03 o 
  -3   2  28       76.96       49.48     43.04 o 
  -2   2  28       15.01       16.24     19.30 o 
  -1   2  28       37.24       39.64     17.68 o 
   0   2  28       58.13       68.58     57.61 o 
   1   2  28       36.02       84.66     37.16 o 
   2   2  28       15.23       46.09     37.33 o 
   3   2  28       76.98       80.54     31.80 o 
  -2   3  28       23.43       -3.03     15.76 o 
  -1   3  28       22.79       45.57     17.69 o 
   0   3  28       22.53       75.79     27.38 o 
   1   3  28       22.36       23.81     19.70 o 
   2   3  28       23.94       47.93     30.77 o 
  -2   4  28       76.07       64.55     19.50 o 
  -1   4  28       10.55        1.88     17.27 o 
   0   4  28       14.68       59.94     19.43 o 
   1   4  28        9.58       13.37     29.96 o 
   2   4  28       75.30       96.56     39.06 o 
  -2   5  28       23.46       14.69     17.05 o 
  -1   5  28       58.90       41.92     22.41 o 
   0   5  28       58.65       60.43     43.10 o 
   1   5  28       60.14       42.06     25.23 o 
   2   5  28       23.22       21.43     21.20 o 
  -2   6  28       57.28       77.30     21.77 o 
  -1   6  28        2.00        3.60     36.07 o 
   0   6  28        0.19       14.46     15.36 o 
   1   6  28        2.15       51.16     28.81 o 
   2   6  28       57.00       53.93     23.62 o 
  -1   7  28        5.47       44.74     16.78 o 
   0   7  28       16.01       34.34     27.54 o 
   1   7  28        5.49        0.23     25.70 o 
   0   8  28       95.43      229.30     65.56 o 
   1   0  29        0.01       -3.78     18.53 o 
   2   0  29       28.58       74.20     20.41 o 
  -2   1  29       28.72       19.67     35.09 o 
  -1   1  29       22.90       20.54     18.04 o 
   0   1  29       51.99       77.09     25.86 o 
   1   1  29       23.16       44.32     18.08 o 
   2   1  29       28.83        9.79     17.59 o 
  -2   2  29       32.95       38.74     24.03 o 
  -1   2  29      120.64      206.92     37.30 o 
   0   2  29        5.34       41.24     16.27 o 
   1   2  29      122.46      167.06     33.69 o 
   2   2  29       31.76       58.65     34.80 o 
  -1   3  29       43.14       58.30     19.55 o 
   0   3  29       17.79       21.01     17.46 o 
   1   3  29       42.07       37.89     41.66 o 
  -1   4  29       39.05       70.92     19.19 o 
   0   4  29       70.39       57.33     22.42 o 
   1   4  29       38.57        5.53     28.35 o 
  -1   5  29       26.17       49.37     20.05 o 
   0   5  29        2.01       17.10     37.39 o 
   1   5  29       25.77       35.84     28.35 o 
                                                 
